# Supplementary material for: Effect of molecular architecture on ring polymer dynamics in semidilute linear polymer solutions
Source: Nat Commun. 2019 Apr 15;10:1753. doi: 10.1038/s41467-019-09627-7 (PMC6465312; doi:10.1038/s41467-019-09627-7)
Supplement: Supplementary file 3 — Source Data [file 41467_2019_9627_MOESM3_ESM.xlsx]

## Sheet: Figure 2a
Figure 2a
Time (s)	Single mode fractional extension	Standard deviation	Time (s)	Double mode fractional extension	Standard deviation
0	0.27625	0.00686	0	0.27305	0.01034
0.04	0.2717	0.00733	0.04	0.2683	0.01186
0.08	0.26821	0.00834	0.08	0.26406	0.01127
0.12	0.26541	0.0098	0.12	0.25982	0.01067
0.16	0.26258	0.00988	0.16	0.25658	0.01066
0.2	0.26052	0.01022	0.2	0.25361	0.01201
0.24	0.25745	0.01204	0.24	0.24893	0.01179
0.28	0.25536	0.01144	0.28	0.24484	0.01126
0.32	0.25332	0.01085	0.32	0.24253	0.01168
0.36	0.25041	0.01179	0.36	0.23979	0.01172
0.4	0.24841	0.01258	0.4	0.23786	0.01101
0.44	0.24615	0.01327	0.44	0.23612	0.01049
0.48	0.24511	0.01297	0.48	0.23473	0.01055
0.52	0.24367	0.01379	0.52	0.23282	0.01131
0.56	0.24277	0.01352	0.56	0.23003	0.01206
0.6	0.24072	0.01333	0.6	0.22803	0.01303
0.64	0.23803	0.01429	0.64	0.22606	0.01385
0.68	0.23539	0.01302	0.68	0.2238	0.01355
0.72	0.23315	0.01228	0.72	0.2215	0.01296
0.76	0.2321	0.01287	0.76	0.21933	0.01286
0.8	0.22935	0.01419	0.8	0.21728	0.01355
0.84	0.22807	0.01438	0.84	0.21507	0.01381
0.88	0.22615	0.01481	0.88	0.21285	0.01361
0.92	0.22441	0.01528	0.92	0.21094	0.01302
0.96	0.22244	0.0151	0.96	0.20913	0.01235
1	0.22018	0.01498	1	0.20696	0.01203
1.04	0.21818	0.01445	1.04	0.20491	0.0127
1.08	0.2168	0.01387	1.08	0.20338	0.01343
1.12	0.21508	0.01402	1.12	0.20197	0.01303
1.16	0.21286	0.01479	1.16	0.20025	0.0131
1.2	0.21074	0.01464	1.2	0.19864	0.01341
1.24	0.20946	0.0146	1.24	0.1972	0.01384
1.28	0.20787	0.01444	1.28	0.19562	0.01395
1.32	0.20686	0.01408	1.32	0.19479	0.0137
1.36	0.20577	0.01393	1.36	0.19323	0.0125
1.4	0.20477	0.01379	1.4	0.19136	0.01124
1.44	0.20382	0.01365	1.44	0.18984	0.01103
1.48	0.20235	0.01389	1.48	0.18904	0.01105
1.52	0.20112	0.01413	1.52	0.18859	0.01124
1.56	0.19978	0.01426	1.56	0.1881	0.01121
1.6	0.19898	0.01487	1.6	0.18693	0.01146
1.64	0.19731	0.01578	1.64	0.18615	0.01165
1.68	0.19618	0.01611	1.68	0.18575	0.01161
1.72	0.19529	0.01616	1.72	0.18515	0.01134
1.76	0.19396	0.01588	1.76	0.18438	0.01106
1.8	0.19219	0.01544	1.8	0.18367	0.01099
1.84	0.19058	0.0149	1.84	0.18294	0.01108
1.88	0.18888	0.01462	1.88	0.18229	0.01081
1.92	0.1875	0.01406	1.92	0.18153	0.01049
1.96	0.18617	0.01413	1.96	0.18111	0.01026
2	0.18488	0.01475	2	0.18092	0.0109
2.04	0.18399	0.01478	2.04	0.18103	0.01095
2.08	0.18313	0.01485	2.08	0.18112	0.0112
2.12	0.18221	0.01515	2.12	0.18088	0.01078
2.16	0.1814	0.01549	2.16	0.18091	0.01053
2.2	0.18067	0.01579	2.2	0.18053	0.01096
2.24	0.17953	0.01618	2.24	0.18021	0.0112
2.28	0.17823	0.01566	2.28	0.17953	0.0117
2.32	0.17702	0.01424	2.32	0.17904	0.01169
2.36	0.17643	0.01365	2.36	0.17872	0.01187
2.4	0.17571	0.01323	2.4	0.17846	0.01165
2.44	0.17459	0.01269	2.44	0.17766	0.01162
2.48	0.17383	0.01204	2.48	0.17663	0.01141
2.52	0.17287	0.01157	2.52	0.1759	0.01133
2.56	0.17229	0.01167	2.56	0.17527	0.01135
2.6	0.17163	0.01165	2.6	0.17474	0.01116
2.64	0.17102	0.01202	2.64	0.17385	0.0111
2.68	0.17011	0.01226	2.68	0.1728	0.01117
2.72	0.16977	0.01223	2.72	0.17143	0.01111
2.76	0.16926	0.01204	2.76	0.17009	0.01155
2.8	0.16881	0.01203	2.8	0.16955	0.01251
2.84	0.16844	0.01215	2.84	0.16853	0.0124
2.88	0.16772	0.01207	2.88	0.16761	0.01252
2.92	0.16685	0.01181	2.92	0.16679	0.01246
2.96	0.16617	0.01143	2.96	0.16671	0.01326
3	0.16547	0.01107	3	0.16613	0.01354
3.04	0.16469	0.01074	3.04	0.16591	0.01454
3.08	0.16418	0.01052	3.08	0.16495	0.01463
3.12	0.16354	0.01018	3.12	0.16395	0.0144
3.16	0.16318	0.00976	3.16	0.16346	0.01378
3.2	0.16266	0.00943	3.2	0.1626	0.01324
3.24	0.16203	0.00895	3.24	0.16215	0.01305
3.28	0.16136	0.00877	3.28	0.16159	0.01306
3.32	0.16083	0.00899	3.32	0.16117	0.01281
3.36	0.15991	0.00941	3.36	0.16089	0.01252
3.4	0.15896	0.00975	3.4	0.16061	0.01229
3.44	0.15851	0.00975	3.44	0.16047	0.0119
3.48	0.15802	0.01002	3.48	0.15996	0.01137
3.52	0.1578	0.01026	3.52	0.15961	0.01117
3.56	0.15714	0.01015	3.56	0.1589	0.01106
3.6	0.15629	0.01004	3.6	0.15809	0.01105
3.64	0.15542	0.00968	3.64	0.15768	0.01122
3.68	0.15461	0.00928	3.68	0.15716	0.01105
3.72	0.1543	0.00902	3.72	0.15707	0.01061
3.76	0.15401	0.00884	3.76	0.15747	0.01076
3.8	0.15369	0.00903	3.8	0.15685	0.01061
3.84	0.15356	0.00951	3.84	0.15714	0.01013
3.88	0.15367	0.00931	3.88	0.15698	0.01019
3.92	0.1535	0.00893	3.92	0.15673	0.01045
3.96	0.15307	0.00905	3.96	0.15667	0.01057
4	0.15254	0.00909	4	0.1568	0.01061
4.04	0.15232	0.00908	4.04	0.15638	0.01045
4.08	0.15239	0.0091	4.08	0.15632	0.01035
4.12	0.15225	0.00913	4.12	0.15591	0.01032
4.16	0.15203	0.00909	4.16	0.15521	0.01023
4.2	0.15186	0.00891	4.2	0.15509	0.00991
4.24	0.15137	0.0088	4.24	0.15445	0.01019
4.28	0.151	0.0093	4.28	0.15395	0.01004
4.32	0.15099	0.0095	4.32	0.15344	0.01003
4.36	0.15056	0.00942	4.36	0.1531	0.0105
4.4	0.14989	0.00905	4.4	0.1528	0.01128
4.44	0.14941	0.0089	4.44	0.15291	0.01171
4.48	0.14892	0.00919	4.48	0.15294	0.01185
4.52	0.14902	0.00919	4.52	0.15238	0.01219
4.56	0.14894	0.00929	4.56	0.15239	0.01202
4.6	0.14848	0.00918	4.6	0.15206	0.01191
4.64	0.14792	0.00911	4.64	0.15195	0.01171
4.68	0.14742	0.00902	4.68	0.15166	0.01168
4.72	0.14665	0.00879	4.72	0.15115	0.01162
4.76	0.1462	0.00867	4.76	0.15109	0.01175
4.8	0.14572	0.00881	4.8	0.15045	0.01175
4.84	0.14506	0.00913	4.84	0.14983	0.01157
4.88	0.14475	0.00913	4.88	0.14915	0.01165
4.92	0.14406	0.00922	4.92	0.14872	0.01165
4.96	0.14354	0.00887	4.96	0.14818	0.01156
5	0.14315	0.00858	5	0.14791	0.01181
5.04	0.14293	0.00848	5.04	0.14777	0.01174
5.08	0.14241	0.00845	5.08	0.1477	0.01187
5.12	0.14207	0.00861	5.12	0.14751	0.01201
5.16	0.14166	0.00868	5.16	0.14718	0.01209
5.2	0.14124	0.00824	5.2	0.14702	0.01244
5.24	0.14095	0.00814	5.24	0.14688	0.01259
5.28	0.14069	0.0083	5.28	0.14665	0.0128
5.32	0.14057	0.00792	5.32	0.14635	0.01304
5.36	0.14036	0.00768	5.36	0.14605	0.01309
5.4	0.14076	0.00788	5.4	0.14584	0.01336
5.44	0.14107	0.00796	5.44	0.14541	0.0135
5.48	0.14154	0.00814	5.48	0.14485	0.01359
5.52	0.14158	0.00784	5.52	0.14433	0.01333
5.56	0.14166	0.00786	5.56	0.14405	0.01328
5.6	0.14191	0.0082	5.6	0.14354	0.01339
5.64	0.14224	0.00862	5.64	0.14307	0.01285
5.68	0.14257	0.00896	5.68	0.14277	0.01226
5.72	0.14277	0.00916	5.72	0.14275	0.01208
5.76	0.14279	0.00927	5.76	0.14262	0.01162
5.8	0.14285	0.00927	5.8	0.14235	0.01132
5.84	0.14288	0.00916	5.84	0.14244	0.01117
5.88	0.14258	0.00905	5.88	0.14262	0.01154
5.92	0.14237	0.00918	5.92	0.14256	0.01151
5.96	0.14223	0.00898	5.96	0.14274	0.0119
6	0.14186	0.00864	6	0.14246	0.01147
6.04	0.14155	0.00825	6.04	0.14231	0.01108
6.08	0.14119	0.00799	6.08	0.14218	0.0112
6.12	0.14098	0.00798	6.12	0.14228	0.01107
6.16	0.14108	0.00814	6.16	0.14214	0.01116
6.2	0.14109	0.00835	6.2	0.14189	0.01082
6.24	0.14078	0.00835	6.24	0.14158	0.0106
6.28	0.14075	0.00859	6.28	0.14139	0.01038
6.32	0.14076	0.00793	6.32	0.14099	0.00986
6.36	0.14086	0.00797	6.36	0.14075	0.00939
6.4	0.14082	0.00811	6.4	0.14049	0.00941
6.44	0.14042	0.00774	6.44	0.14007	0.00909
6.48	0.14032	0.00779	6.48	0.13991	0.00876
6.52	0.14013	0.00742	6.52	0.13979	0.00871
6.56	0.14033	0.00784	6.56	0.13988	0.00893
6.6	0.14041	0.00792	6.6	0.14012	0.00896
6.64	0.14038	0.00767	6.64	0.13989	0.00898
6.68	0.14021	0.00736	6.68	0.1391	0.00855
6.72	0.14018	0.00745	6.72	0.13874	0.00838
6.76	0.13997	0.00757	6.76	0.13808	0.00836
6.8	0.13996	0.0076	6.8	0.13753	0.00806
6.84	0.14001	0.00771	6.84	0.13739	0.00808
6.88	0.14002	0.00774	6.88	0.13717	0.00796
6.92	0.14017	0.00798	6.92	0.13702	0.00783
6.96	0.14007	0.00827	6.96	0.13674	0.0077
7	0.13988	0.00822	7	0.1365	0.00779
7.04	0.13964	0.00849	7.04	0.13636	0.00752
7.08	0.13956	0.00858	7.08	0.13628	0.00744
7.12	0.13939	0.00865	7.12	0.13621	0.00729
7.16	0.1395	0.00875	7.16	0.13595	0.00691
7.2	0.13929	0.00881	7.2	0.13614	0.00681
7.24	0.13904	0.00877	7.24	0.13626	0.00677
7.28	0.13874	0.00849	7.28	0.13629	0.0069
7.32	0.13861	0.00813	7.32	0.13603	0.00666
7.36	0.13843	0.00792	7.36	0.13561	0.00641
7.4	0.13835	0.00808	7.4	0.13537	0.00661
7.44	0.13846	0.00809	7.44	0.13503	0.00657
7.48	0.13849	0.00819	7.48	0.13494	0.00646
7.52	0.13856	0.00826	7.52	0.1348	0.00655
7.56	0.13877	0.00903	7.56	0.13484	0.00627
7.6	0.13873	0.00909	7.6	0.1345	0.00619
7.64	0.13882	0.00917	7.64	0.13464	0.00628
7.68	0.13871	0.00921	7.68	0.13457	0.0062
7.72	0.13862	0.00924	7.72	0.1345	0.00601
7.76	0.13845	0.00896	7.76	0.13454	0.00608
7.8	0.13841	0.00871	7.8	0.13433	0.00624
7.84	0.13834	0.00868	7.84	0.13459	0.00639
7.88	0.1382	0.00838	7.88	0.13431	0.00599
7.92	0.13805	0.00839	7.92	0.13374	0.00576
7.96	0.1379	0.00843	7.96	0.13338	0.00597
8	0.13787	0.00865	8	0.13366	0.0062
8.04	0.13784	0.00858	8.04	0.1337	0.00663
8.08	0.13752	0.00822	8.08	0.13373	0.00711
8.12	0.13741	0.00807	8.12	0.13377	0.00723
8.16	0.13729	0.00817	8.16	0.13375	0.00715
8.20049	0.13715	0.00803	8.20049	0.13372	0.00715
8.24	0.13707	0.00804	8.24	0.13376	0.00729
8.28	0.13722	0.00796	8.28	0.13389	0.00731
8.32	0.13729	0.00771	8.32	0.13394	0.00717
8.36	0.13728	0.00735	8.36	0.1344	0.00711
8.4	0.13735	0.00724	8.4	0.13425	0.00693
8.44	0.13722	0.00706	8.44	0.1344	0.00746
8.48	0.1373	0.00712	8.48	0.13437	0.00761
8.52	0.13737	0.00735	8.52	0.13445	0.00764
8.56	0.13711	0.00741	8.56	0.13451	0.00818
8.6	0.13694	0.00723	8.6	0.13475	0.00839
8.64	0.13682	0.0073	8.64	0.13504	0.00842
8.68	0.13659	0.00728	8.68	0.13538	0.0091
8.72	0.13645	0.00728	8.72	0.13556	0.00952
8.76	0.1363	0.00728	8.76	0.13579	0.00991
8.8	0.13607	0.00723	8.8	0.13601	0.01013
8.84	0.13607	0.00735	8.84	0.13611	0.01028
8.88	0.13589	0.0075	8.88	0.13687	0.01044
8.92	0.13589	0.00751	8.92	0.13738	0.01048
8.96	0.13605	0.00747	8.96	0.13748	0.01049
9	0.13613	0.0074	9	0.13767	0.01037
9.04	0.13621	0.0074	9.04	0.13757	0.01022
9.08	0.13625	0.00749	9.08	0.13775	0.01042
9.12	0.13649	0.00794	9.12	0.13773	0.0106
9.16	0.13673	0.00835	9.16	0.13761	0.01064
9.2	0.13706	0.00843	9.2	0.13777	0.01094
9.24	0.13734	0.00867	9.24	0.13754	0.01081
9.28	0.13727	0.00865	9.28	0.13738	0.01072
9.32	0.13724	0.00873	9.32	0.13723	0.01063
9.36	0.13713	0.00882	9.36	0.13701	0.01078
9.4	0.13703	0.00873	9.4	0.13699	0.01075
9.44	0.13703	0.00852	9.44	0.13688	0.01078
9.48	0.13683	0.00864	9.48	0.13686	0.01072
9.52	0.13699	0.00886	9.52	0.13648	0.01052
9.56	0.13682	0.00916	9.56	0.1365	0.01067
9.6	0.13647	0.00909	9.6	0.13643	0.01057
9.64	0.13655	0.0088	9.64	0.13656	0.011
9.68	0.13659	0.00895	9.68	0.13663	0.01091
9.72	0.13665	0.00904	9.72	0.13666	0.01091
9.76	0.13648	0.00914	9.76	0.13665	0.01067
9.8	0.13603	0.00896	9.8	0.13643	0.0103
9.84	0.13589	0.00868	9.84	0.13643	0.00996
9.88	0.13602	0.00864	9.88	0.13648	0.00984
9.92	0.13577	0.00851	9.92	0.13665	0.01003
9.96	0.13566	0.00833	9.96	0.13661	0.0099
10	0.13562	0.00809	10	0.13644	0.0097
10.04	0.1356	0.008	10.04	0.13639	0.00978
10.08	0.13552	0.0078	10.08	0.13645	0.0099
10.12	0.13564	0.00767	10.12	0.1364	0.00978
10.16	0.13524	0.00745	10.16	0.13655	0.01037
10.2	0.13527	0.00759	10.2	0.13649	0.0102
10.24	0.13522	0.00764	10.24	0.13621	0.0102
10.28	0.13509	0.00772	10.28	0.13621	0.01036
10.32	0.13511	0.00755	10.32	0.13607	0.01003
10.36	0.13522	0.00745	10.36	0.13607	0.01037
10.4	0.13517	0.00722	10.4	0.13632	0.01099
10.44	0.13501	0.007	10.44	0.13631	0.01105
10.48	0.13484	0.00702	10.48	0.136	0.01068
10.52	0.13476	0.00659	10.52	0.13576	0.01046
10.56	0.13475	0.00649	10.56	0.13591	0.01041
10.6	0.13439	0.00648	10.6	0.13603	0.01067
10.64	0.13431	0.00664	10.64	0.1362	0.01125
10.68	0.13444	0.00689	10.68	0.13641	0.01177
10.72	0.13444	0.00733	10.72	0.13649	0.01207
10.76	0.13441	0.0074	10.76	0.13666	0.01212
10.8	0.13436	0.00726	10.8	0.13695	0.01231
10.84	0.13433	0.00725	10.84	0.13707	0.0125
10.88	0.13439	0.00729	10.88	0.13731	0.01263
10.92	0.1344	0.00789	10.92	0.13752	0.01265
10.96	0.13429	0.00846	10.96	0.13767	0.01265
11	0.13411	0.00841	11	0.13762	0.01273
11.04	0.13414	0.00859	11.04	0.13751	0.01323
11.08	0.13416	0.00893	11.08	0.13752	0.01325
11.1861	0.1341	0.00889	11.1861	0.13736	0.01275
11.16	0.13406	0.00882	11.16	0.13731	0.01276
11.2	0.13411	0.00878	11.2	0.13709	0.01272
11.24	0.13408	0.00878	11.24	0.13722	0.01322
11.28	0.13416	0.00863	11.28	0.13725	0.01305
11.32	0.13413	0.00842	11.32	0.13717	0.01308
11.36	0.13421	0.00839	11.36	0.1372	0.01315
11.4	0.13443	0.00844	11.4	0.1373	0.01323
11.44	0.13438	0.00852	11.44	0.13736	0.0135
11.48	0.13421	0.0086	11.48	0.1372	0.01416
11.52	0.13408	0.00875	11.52	0.13716	0.01446
11.56	0.13409	0.00902	11.56	0.13739	0.0146
11.6	0.13416	0.00899	11.6	0.13722	0.01458
11.64	0.13409	0.00915	11.64	0.13698	0.01447
11.68	0.13409	0.0089	11.68	0.13693	0.01449
11.72	0.134	0.00893	11.72	0.13677	0.01423
11.76	0.13385	0.00867	11.76	0.13671	0.01436
11.8	0.13371	0.00865	11.8	0.13666	0.01352
11.84	0.13379	0.00866	11.84	0.13659	0.0126
11.88	0.13365	0.00865	11.88	0.13665	0.01222
11.92	0.1334	0.00867	11.92	0.13664	0.0121
11.96	0.13308	0.00839	11.96	0.13653	0.01169
12	0.13297	0.00843	12	0.13639	0.01115
12.04	0.13323	0.00871	12.04	0.13628	0.01039
12.08	0.13328	0.00907	12.08	0.13609	0.01017
12.12	0.13329	0.00912	12.12	0.13592	0.00974
12.16	0.13351	0.00954	12.16	0.13569	0.00915
12.2	0.13375	0.01005	12.2	0.13532	0.00895
12.24	0.13381	0.01029	12.24	0.13568	0.00907
12.28	0.13391	0.01133	12.28	0.13586	0.00897
12.32	0.13418	0.01196	12.32	0.13619	0.00888
12.36	0.1345	0.01222	12.36	0.13624	0.00879
12.4	0.13478	0.01263	12.4	0.13613	0.00879
12.44	0.13486	0.0127	12.44	0.13574	0.00863
12.48	0.13491	0.01315	12.48	0.13546	0.00825
12.52	0.13494	0.01316	12.52	0.13527	0.00811
12.56	0.13471	0.01272	12.56	0.13549	0.00798
12.6	0.1346	0.01271	12.6	0.13577	0.00824
12.64	0.13475	0.01273	12.64	0.13585	0.0085
12.68	0.13508	0.0132	12.68	0.136	0.00858
12.72	0.13516	0.01364	12.72	0.13573	0.00844
12.76	0.13492	0.01373	12.76	0.13564	0.00824
12.8	0.13458	0.01328	12.8	0.13578	0.00829
12.84	0.13436	0.01332	12.84	0.13574	0.00819
12.88	0.1347	0.0125	12.88	0.13539	0.00813
12.92	0.13207	0.00605	12.92	0.1353	0.00758
12.96	0.13208	0.00605	12.96	0.13488	0.00723
13	0.13212	0.00616	13	0.13445	0.0065
13.04	0.13198	0.00618	13.04	0.13452	0.00671
13.08	0.13205	0.00617	13.08	0.13462	0.00652
13.12	0.13223	0.00616	13.12	0.13456	0.00635
13.16	0.13237	0.00619	13.16	0.13438	0.0062
13.2	0.1325	0.00601	13.2	0.13454	0.00628
13.24	0.13277	0.00587	13.24	0.13454	0.00625
13.28	0.13286	0.00594	13.28	0.13473	0.00652
13.32	0.13316	0.00592	13.32	0.13537	0.00748
13.36	0.13324	0.00654	13.36	0.13531	0.00768
13.4	0.13327	0.00661	13.4	0.13506	0.00826
13.44	0.13324	0.00707	13.44	0.13495	0.00827
13.48	0.13317	0.00714	13.48	0.13485	0.00808
13.52	0.13327	0.00732	13.52	0.13465	0.00822
13.56	0.13336	0.00736	13.56	0.1349	0.00792
13.6	0.13346	0.00759	13.6	0.13496	0.00784
13.64	0.1335	0.00776	13.64	0.13464	0.00812
13.68	0.13393	0.00771	13.68	0.13461	0.0082
13.72	0.13386	0.00794	13.72	0.13488	0.00794
13.76	0.13395	0.00798	13.76	0.1348	0.00802
13.8	0.1338	0.00816	13.8	0.13495	0.00765
13.84	0.13377	0.00818	13.84	0.13496	0.00775
13.88	0.13414	0.00846	13.88	0.13456	0.00744
13.92	0.13453	0.00836	13.92	0.13475	0.00701
13.96	0.13446	0.0084	13.96	0.13448	0.00703
14	0.13457	0.00856	14	0.13458	0.00719
14.04	0.13454	0.00851	14.04	0.13458	0.00699
14.08	0.1348	0.00858	14.08	0.1346	0.00697
14.12	0.13486	0.00851	14.12	0.13445	0.00695
14.16	0.13479	0.00797	14.16	0.13397	0.00683
14.2	0.13459	0.0078	14.2	0.1325	0.00663
14.24	0.1346	0.00759	14.24	0.13278	0.0069
14.28	0.13433	0.00737	14.28	0.13353	0.00711
14.32	0.13401	0.00687	14.32	0.13292	0.00692
14.36	0.13361	0.00638	14.36	0.13246	0.0068
14.4	0.13359	0.0064	14.4	0.13308	0.00553
14.44	0.13345	0.00651	14.44	0.13193	0.0045
14.48	0.13374	0.00675	14.48	0.13157	0.00428
14.52	0.13386	0.00684	14.52	0.13148	0.00421
14.56	0.13371	0.00666	14.56	0.13172	0.0037
14.6	0.13369	0.00651	14.6	0.13234	0.00334
14.64	0.13378	0.00645	14.64	0.13243	0.00309
14.68	0.13383	0.0067	14.68	0.1321	0.0037
14.72	0.13397	0.00668	14.72	0.13269	0.00323
14.76	0.1339	0.00662	14.76	0.13241	0.00406
14.8	0.13408	0.00675	14.8	0.13245	0.00488
14.84	0.13431	0.00704	14.84	0.13324	0.00534
14.88	0.13506	0.00896	14.88	0.13417	0.0062
14.92	0.13619	0.01195	14.92	0.13464	0.00654
14.96	0.13613	0.01192	14.96	0.13569	0.00734
15	0.13648	0.01274	15	0.1362	0.00689
15.04	0.1363	0.01284	15.04	0.13648	0.00646
15.08	0.1361	0.01299	15.08	0.13661	0.00628
15.12	0.13608	0.01301	15.12	0.13669	0.0066
15.16	0.13614	0.01295	15.16	0.13663	0.00648
15.2	0.13505	0.01052	15.2	0.13638	0.00685
15.24	0.13394	0.00785	15.24	0.1366	0.00691
15.28	0.13389	0.00731	15.28	0.13641	0.00652
15.32	0.13382	0.00714	15.32	0.1365	0.00655
15.36	0.13391	0.00726	15.36	0.13645	0.00611
15.4	0.13375	0.007	15.4	0.13659	0.00582
15.44	0.13372	0.00659	15.44	0.13606	0.00489
15.48	0.13389	0.0065	15.48	0.13597	0.0041
15.52	0.13392	0.00657	15.52	0.13574	0.00403
15.56	0.1341	0.00645	15.56	0.13557	0.00344
15.6	0.13444	0.00658	15.6	0.13532	0.00281
15.64	0.13467	0.00685	15.64	0.13512	0.00221
15.68	0.13494	0.00733	15.68	0.13463	0.00196
15.72	0.1349	0.00741	15.72	0.13435	0.00148
15.76	0.13489	0.00747	15.76	0.13436	0.0016
15.8	0.13489	0.00765	15.8	0.13409	0.00194
15.84	0.13492	0.00777	15.84	0.13414	0.00196
15.88	0.13479	0.00774	15.88	0.13401	0.00208
15.92	0.13461	0.00758	15.92	0.13417	0.00189
15.96	0.13436	0.00753	15.96	0.13435	0.00196
16	0.13429	0.00737	16	0.13467	0.0019
16.04	0.13422	0.00721	16.04	0.13535	0.00289
16.08	0.13392	0.00719	16.08	0.13569	0.00352
16.12	0.134	0.00714	16.12	0.13575	0.00374
16.16	0.13405	0.0073	16.16	0.13588	0.00395
16.2	0.13395	0.00768	16.2	0.13612	0.00388
16.24	0.13387	0.00783	16.24	0.13589	0.00427
16.28	0.13386	0.00785	16.28	0.13584	0.00433
16.32	0.13357	0.00748	16.32	0.13599	0.00448
16.36	0.13367	0.00739	16.36	0.13574	0.00439
16.4	0.13358	0.00704	16.4	0.13563	0.00437
16.44	0.13346	0.00727	16.44	0.13544	0.00417
16.48	0.13348	0.00732	16.48	0.13557	0.00417
16.52	0.13324	0.00655	16.52	0.13537	0.00408
16.56	0.13309	0.00637	16.56	0.13511	0.0041
16.6	0.13305	0.00642	16.6	0.13505	0.00416
16.64	0.13311	0.00636	16.64	0.13475	0.00386
16.68	0.13329	0.00632	16.68	0.13468	0.00398
16.72	0.13324	0.00688	16.72	0.13449	0.00421
16.76	0.13337	0.00729	16.76	0.13484	0.00432
16.8	0.13329	0.00759	16.8	0.13462	0.00442
16.84	0.13337	0.00822	16.84	0.13434	0.0046
16.88	0.1335	0.00805	16.88	0.13409	0.0046
16.92	0.13347	0.00793	16.92	0.13376	0.00471
16.96	0.1332	0.00814	16.96	0.13375	0.00473
17	0.13328	0.00868	17	0.13365	0.0047
17.04	0.13342	0.00824	17.04	0.13362	0.00431
17.08	0.13354	0.00829	17.08	0.13353	0.004
17.12	0.13374	0.00815	17.12	0.13312	0.00426
17.16	0.13394	0.00794	17.16	0.13304	0.00408
17.2	0.13398	0.0079	17.2	0.1331	0.00394
17.24	0.13385	0.00788	17.24	0.13188	0.00318
17.28	0.13369	0.00805	17.28	0.1321	0.0032
17.32	0.13354	0.00812	17.32	0.13187	0.00388
17.36	0.13352	0.00823	17.36	0.13204	0.00325
17.4	0.13351	0.0085	17.4	0.13182	0.00304
17.44	0.1335	0.00852	17.44	0.13189	0.00304
17.48	0.13465	0.0083	17.48	0.13207	0.00335
17.52	0.13462	0.00804	17.52	0.13253	0.00378
17.56	0.13443	0.00806	17.56	0.13233	0.00301
17.6	0.13428	0.0081	17.6	0.13268	0.00361
17.64	0.1344	0.00813	17.64	0.13314	0.00376
17.68	0.13441	0.00819	17.68	0.13319	0.00368
17.72	0.13457	0.00818	17.72	0.13325	0.00359
17.76	0.13407	0.00767	17.76	0.13299	0.0037
17.8	0.13383	0.00707	17.8	0.13305	0.00354
17.84	0.13357	0.00721	17.84	0.13238	0.00379
17.88	0.13358	0.00713	17.88	0.13211	0.00358
17.92	0.13415	0.00701	17.92	0.13157	0.00371
17.96	0.13446	0.00746	17.96	0.13147	0.00374
18	0.13457	0.00823	18	0.1312	0.00335
18.04	0.13571	0.00862	18.04	0.13177	0.00385
18.08	0.13571	0.00885	18.08	0.13154	0.00345
18.12	0.13579	0.00899	18.12	0.13188	0.00374
18.16	0.13593	0.00907	18.16	0.13258	0.00254
18.2	0.13607	0.00954	18.2	0.13303	0.00169
18.24	0.13757	0.00931	18.24	0.13314	0.00152
18.28	0.13734	0.00942	18.28	0.13318	0.00146
18.32	0.13917	0.00852	18.32	0.13321	0.0015
18.36	0.13921	0.00925	18.36	0.13366	0.00219
18.4	0.13902	0.00942	18.4	0.133	0.00268
18.44	0.13895	0.00997	18.44	0.13239	0.00305
18.48	0.13935	0.01103	18.48	0.13183	0.00383
18.52	0.13927	0.01105	18.52	0.13096	0.00459
18.56	0.13897	0.01092	18.56	0.13088	0.00458
18.6	0.13883	0.01088	18.6	0.13055	0.00478
18.64	0.1388	0.01093	18.64	0.12997	0.00453
18.68	0.13851	0.01117	18.68	0.13008	0.00433
18.72	0.13822	0.01132	18.72	0.12984	0.0043
18.76	0.13816	0.01139	18.76	0.12963	0.0044
18.8	0.13911	0.01264	18.8	0.12914	0.00448
18.84	0.13881	0.01289	18.84	0.12864	0.00496
18.88	0.13807	0.01228	18.88	0.12898	0.00523
18.92	0.13799	0.01221	18.92	0.12914	0.00515
18.96	0.13789	0.01212	18.96	0.12955	0.00566
19	0.13725	0.01133	19	0.12999	0.00579
19.04	0.13667	0.01071	19.04	0.13008	0.00567
19.08	0.13659	0.01065	19.08	0.13051	0.00639
19.12	0.13615	0.01047	19.12	0.12987	0.00573
19.16	0.13541	0.01064	19.16	0.12953	0.00541
19.2	0.13482	0.01078	19.2	0.12941	0.00597
19.24	0.1345	0.01085	19.24	0.12922	0.00565
19.28	0.13412	0.01134	19.28	0.12885	0.00535
19.32	0.13382	0.01172	19.32	0.1291	0.00624
19.36	0.13768	0.01072	19.36	0.12919	0.00616
19.4	0.13803	0.01025	19.4	0.12868	0.00578
19.44	0.13791	0.01025	19.44	0.1291	0.00582
19.48	0.13715	0.0086	19.48	0.12916	0.00575
19.52	0.13676	0.0073	19.52	0.12916	0.00575
19.56	0.13654	0.00647	19.56	0.12934	0.0064
19.6	0.13654	0.00647	19.6	0.12966	0.00621
19.64	0.13621	0.00664	19.64	0.13026	0.00569
19.68	0.13571	0.0071	19.68	0.13073	0.00533
19.72	0.13551	0.00675	19.72	0.1313	0.00571
19.76	0.13564	0.00732	19.76	0.13085	0.00632
19.8	0.13516	0.00827	19.8	0.13116	0.00716
19.84	0.13471	0.00818	19.84	0.13054	0.00689
19.88	0.13432	0.00868	19.88	0.13027	0.0069
19.92	0.13407	0.00903	19.92	0.13009	0.00716
19.96	0.13446	0.00902	19.96	0.12981	0.00683
20	0.13411	0.00776	20	0.12977	0.00655
20.04	0.13341	0.00684	20.04	0.12957	0.00655
20.08	0.13342	0.00672	20.08	0.12956	0.00653
20.12	0.13375	0.0065	20.12	0.12956	0.00653
20.16	0.13368	0.00644	20.16	0.12945	0.00662
20.2	0.13399	0.00617	20.2	0.12933	0.00663
20.24	0.13386	0.00604	20.24	0.12938	0.00599
20.28	0.13372	0.00592	20.28	0.12942	0.00571
20.32	0.13361	0.00584	20.32	0.12952	0.00568
20.36	0.13373	0.006	20.36	0.12924	0.00563
20.4	0.13336	0.00664	20.4	0.12873	0.00512
20.44	0.13306	0.00773	20.44	0.12837	0.00486
20.48	0.13316	0.00822	20.48	0.12783	0.0041
20.52	0.13315	0.00824	20.52	0.12754	0.00307
20.56	0.13344	0.00852	20.56	0.12776	0.00322
20.6	0.134	0.0094	20.6	0.12766	0.00312
20.64	0.1347	0.01041	20.64	0.12796	0.00262
20.68	0.1348	0.01047	20.68	0.12789	0.00342
20.72	0.1349	0.01056	20.72	0.12788	0.00344
20.76	0.13494	0.01049	20.76	0.12827	0.00278
20.8	0.13522	0.01084	20.8	0.12859	0.0023
20.84	0.13554	0.01124	20.84	0.12933	0.00206
20.88	0.13572	0.01161	20.88	0.12979	0.00154
20.92	0.13556	0.01178	20.92	0.13021	0.00197
20.96	0.13573	0.01245	20.96	0.13067	0.00222
21	0.13558	0.01239	21	0.1309	0.00257
21.04	0.13538	0.01233	21.04	0.13144	0.00303
21.08	0.13506	0.01231	21.08	0.13171	0.00316
21.12	0.13496	0.01222	21.12	0.13182	0.00364
21.16	0.13481	0.012	21.16	0.13192	0.00404
21.2	0.134	0.0109	21.2	0.13198	0.00414
21.24	0.12824	0.00637	21.24	0.13173	0.00405
21.28	0.12848	0.00604	21.28	0.13227	0.00504
21.32	0.12888	0.00614	21.32	0.13225	0.00499
21.36	0.12885	0.00611	21.36	0.13163	0.00502
21.4	0.12885	0.00611	21.4	0.13163	0.00502
21.44	0.12862	0.00644	21.44	0.13103	0.00563
21.48	0.12862	0.00644	21.48	0.12966	0.00487
21.52	0.12815	0.00628	21.52	0.12933	0.00476
21.56	0.12403	--	21.56	0.12958	0.00411
21.6	0.12506	--	21.6	0.13008	0.00568
21.64	0.12454	--	21.64	0.12991	0.00544
21.68	0.12454	--	21.68	0.12942	0.00532
21.72	0.12521	--	21.72	0.12889	0.00554
21.76	0.12574	--	21.76	0.12886	0.00559
21.8	0.12603	--	21.8	0.12892	0.00602
21.84	0.12603	--	21.84	0.12805	0.00677
21.88	0.12603	--	21.88	0.13283	--
21.92	0.12645	--	21.92	0.13317	--
21.96	0.12645	--	21.96	0.13408	--
22	0.12677	--	22	0.13408	--
22.04	0.12724	--	22.04	0.13492	--
22.08	0.12724	--	22.08	0.13585	--
22.12	0.12706	--	22.12	0.13585	--
22.16	0.12706	--	22.16	0.13674	--
22.2	0.12702	--	22.2	0.13706	--
22.24	0.12702	--	22.24	0.13706	--
22.28	0.12622	--	22.28	0.13674	--
22.32	0.12578	--	22.32	0.13674	--
22.36	0.12529	--	22.36	0.13631	--
22.4	0.12504	--	22.4	0.13581	--
22.44	0.12504	--	22.44	0.13454	--
22.48	0.12504	--	22.48	0.13328	--
22.52	0.12468	--	22.52	0.13243	--
22.56	0.12442	--	22.56	0.13168	--
22.6	0.12442	--	22.6	0.13137	--
22.64	0.12442	--	22.64	0.13123	--
22.68	--	--	22.68	0.13116	--
22.72	--	--	22.72	0.13093	--
22.76	--	--	22.76	0.13052	--
22.8	--	--	22.8	0.13023	--
22.84	--	--	22.84	0.13004	--
22.88	--	--	22.88	0.13004	--
22.92	--	--	22.92	0.13004	--
22.96	--	--	22.96	0.12991	--
23	--	--	23	0.12988	--
23.04	--	--	23.04	0.12982	--
23.08	--	--	23.08	0.12966	--
23.12	--	--	23.12	0.12953	--
23.16	--	--	23.16	0.12953	--
23.2	--	--	23.2	0.12953	--
23.24	--	--	23.24	0.12929	--
23.28	--	--	23.28	0.12929	--
23.32	--	--	23.32	0.12918	--
23.36	--	--	23.36	0.12931	--
23.4	--	--	23.4	0.12918	--
23.44	--	--	23.44	0.12918	--
23.48	--	--	23.48	0.12918	--
23.52	--	--	23.52	0.12908	--
23.56			23.56
23.6			23.6
23.64			23.64
23.68			23.68
23.72			23.72
23.76			23.76
23.8			23.8
23.84			23.84
23.88			23.88
23.92			23.92
23.96			23.96
24			24
24.04			24.04
24.08			24.08
24.12			24.12
24.16			24.16
24.2			24.2
24.24			24.24
24.28			24.28
24.32			24.32
24.36			24.36
24.4			24.4
24.44			24.44
24.48			24.48
24.52			24.52
24.56			24.56
24.6			24.6
24.64			24.64
24.68			24.68
24.72			24.72
24.76			24.76
24.8			24.8
24.84			24.84
24.88			24.88
24.92			24.92
24.96			24.96
25			25
25.04			25.04
25.08			25.08
25.12			25.12
25.16			25.16
25.2			25.2
25.24			25.24
25.28			25.28
25.32			25.32
25.36			25.36
25.4			25.4
25.44			25.44
25.48			25.48
25.52			25.52
25.56			25.56
25.6			25.6
25.64			25.64
25.68			25.68
25.72			25.72
25.76			25.76
25.8			25.8
25.84			25.84
25.88			25.88
25.92			25.92
25.96			25.96
26			26
26.04			26.04
26.08			26.08
26.12			26.12
26.16			26.16
26.2			26.2
26.24			26.24
26.28			26.28
26.32			26.32
26.36			26.36
26.4			26.4
26.44			26.44
26.48			26.48
26.52			26.52
26.56			26.56
26.576			26.576
26.64			26.64
26.68			26.68
26.72			26.72
26.76			26.76
26.8			26.8
26.84			26.84
26.88			26.88
26.92			26.92
26.96			26.96
27			27
27.04			27.04
27.08			27.08
27.12			27.12
27.16			27.16
27.2			27.2
27.24			27.24
27.28			27.28
27.32			27.32
27.36			27.36
27.4			27.4
27.44			27.44
27.48			27.48
27.52			27.52
27.56			27.56
27.6			27.6
27.64			27.64
27.68			27.68
27.72			27.72
27.76			27.76
27.8			27.8
27.84			27.84
27.88			27.88
27.92			27.92
27.96			27.96
28			28
28.04			28.04
28.08			28.08
28.12			28.12
28.16			28.16
28.2			28.2
28.24			28.24
28.28			28.28
28.32			28.32
28.36			28.36
28.4			28.4
28.44			28.44
28.48			28.48
28.52			28.52
28.56			28.56
28.6			28.6
28.64			28.64
28.68			28.68
28.72			28.72
28.76			28.76
28.8			28.8
28.84			28.84
28.88			28.88
28.92			28.92
28.96			28.96
29			29
29.04			29.04
29.08			29.08
29.12			29.12
29.16			29.16
29.2			29.2
29.24			29.24
29.28			29.28
29.32			29.32
29.36			29.36
29.4			29.4
29.44			29.44
29.48			29.48
29.52			29.52
29.56			29.56
29.6			29.6
29.64			29.64
29.68			29.68
29.72			29.72
29.76			29.76
29.8			29.8
29.84			29.84
29.88			29.88
29.92			29.92
29.96			29.96
30			30
30.04			30.04
30.08			30.08
30.12			30.12
30.16			30.16
30.2			30.2
30.24			30.24
30.28			30.28
30.32			30.32
30.36			30.36
30.4			30.4
30.44			30.44
30.48			30.48
30.52			30.52
30.56			30.56
30.6			30.6
30.64			30.64
30.68			30.68
30.72			30.72
30.76			30.76
30.8			30.8
30.84			30.84
30.88			30.88
30.92			30.92
30.96			30.96
31			31
31.04			31.04
31.08			31.08
31.12			31.12
31.16			31.16
31.2			31.2
31.24			31.24
31.28			31.28
31.32			31.32
31.36			31.36
31.4			31.4
31.44			31.44
31.48			31.48
31.52			31.52
31.56			31.56
31.6			31.6
31.64			31.64
31.68			31.68
31.72			31.72
31.76			31.76
31.8			31.8
31.84			31.84
31.88			31.88
31.92			31.92
31.96			31.96
32			32
32.04			32.04
32.08			32.08
32.12			32.12
32.16			32.16
32.2			32.2
32.24			32.24
32.28			32.28
32.32			32.32
32.36			32.36
32.4			32.4
32.44			32.44
32.48			32.48
32.52			32.52
32.56			32.56
32.6			32.6
32.64			32.64
32.68			32.68
32.72			32.72
32.76			32.76
32.8			32.8
32.84			32.84
32.88			32.88
32.92			32.92
32.96			32.96
33			33
33.04			33.04
33.08			33.08
33.12			33.12
33.16			33.16
33.2			33.2
33.24			33.24
33.28			33.28
33.32			33.32
33.36			33.36
33.4			33.4
33.44			33.44
33.48			33.48
33.52			33.52
33.56			33.56
33.6			33.6
33.64			33.64
33.68			33.68
33.72			33.72
33.76			33.76
33.8			33.8
33.84			33.84
33.88			33.88
33.92			33.92
33.96			33.96
34			34
34.04			34.04
34.08			34.08
34.12			34.12
34.16			34.16
34.2			34.2
34.24			34.24
34.28			34.28
34.32			34.32
34.36			34.36
34.4			34.4
34.44			34.44
34.48			34.48
34.52			34.52
34.56			34.56
34.6			34.6
34.64			34.64
34.68			34.68
34.72			34.72
34.76			34.76
34.8			34.8
34.84			34.84
34.88			34.88
34.92			34.92
34.96			34.96
35			35
35.04			35.04
35.08			35.08
35.12			35.12
35.16			35.16
35.2			35.2
35.24			35.24
35.28			35.28
35.32			35.32
35.36			35.36
35.4			35.4
35.44			35.44
35.48			35.48
35.52			35.52
35.56			35.56
35.6			35.6
35.64			35.64
35.68			35.68
35.72			35.72
35.76			35.76

## Sheet: Figure 2b
Figure 2b
Ring							Linear
c/c*	Tau_single/tau_0	STD Tau_single/tau_0	Tau_double_slow/tau_0	STD Tau_double_slow/tau_0	Tau_double_fast/tau_0	STD Tau_double_fast/tau_0	c/c*	Tau_single/tau_0	STD Tau_single/tau_0
0.025	0.98308	0.21043	1.92959	0.22136	0.21225	0.04643	0.1	1.20874	0.14
0.1	0.98897	0.24648	1.91931	0.46951	0.27539	0.07795	0.38986	1.26	0.13
1	1.24755	0.30337	3.17673	0.60695	0.35157	0.10396	0.77973	1.35	0.2
							0.97466	1.42	0.15
							1.09162	1.58	0.12
							1.55945	1.91	0.25
							2.10526	2.03	0.25
							2.80702	2.45	0.26

## Sheet: Figure 3a
Figure 3a
Time (s)	Strain	Average Fractional Extension
0	0	0.17292
0.03028	0.02437	0.17186
0.06056	0.04874	0.17248
0.09084	0.07311	0.17325
0.12112	0.09748	0.17437
0.1514	0.12186	0.17456
0.18168	0.14623	0.17438
0.21196	0.1706	0.17424
0.24224	0.19497	0.17411
0.27252	0.21934	0.174
0.3028	0.24371	0.17369
0.33308	0.26808	0.17291
0.36336	0.29245	0.17236
0.39364	0.31682	0.17242
0.42392	0.34119	0.17307
0.4542	0.36557	0.17373
0.48448	0.38994	0.17356
0.51476	0.41431	0.17342
0.54504	0.43868	0.17322
0.57532	0.46305	0.17307
0.6056	0.48742	0.17348
0.63588	0.51179	0.17406
0.66616	0.53616	0.1753
0.69644	0.56053	0.17657
0.72672	0.58491	0.17802
0.757	0.60928	0.17857
0.78728	0.63365	0.17909
0.81756	0.65802	0.17949
0.84784	0.68239	0.17976
0.87812	0.70676	0.17989
0.9084	0.73113	0.17984
0.93868	0.7555	0.17955
0.96896	0.77987	0.17933
0.99924	0.80425	0.17941
1.02952	0.82862	0.17943
1.0598	0.85299	0.17907
1.09008	0.87736	0.17853
1.12036	0.90173	0.1782
1.15064	0.9261	0.17801
1.18092	0.95047	0.17784
1.2112	0.97484	0.17768
1.24148	0.99921	0.17817
1.27176	1.02358	0.17845
1.30204	1.04796	0.17826
1.33232	1.07233	0.17846
1.3626	1.0967	0.17892
1.39288	1.12107	0.17957
1.42316	1.14544	0.18028
1.45344	1.16981	0.1806
1.48372	1.19418	0.18045
1.514	1.21855	0.18046
1.54428	1.24292	0.17994
1.57456	1.2673	0.17938
1.60484	1.29167	0.17897
1.63512	1.31604	0.17857
1.6654	1.34041	0.17868
1.69568	1.36478	0.17871
1.72596	1.38915	0.1785
1.75624	1.41352	0.17806
1.78652	1.43789	0.17806
1.8168	1.46226	0.17802
1.84708	1.48664	0.17804
1.87736	1.51101	0.1777
1.90764	1.53538	0.17769
1.93792	1.55975	0.17796
1.9682	1.58412	0.17834
1.99848	1.60849	0.17878
2.02876	1.63286	0.17878
2.05904	1.65723	0.17902
2.08932	1.6816	0.17936
2.1196	1.70597	0.18012
2.14988	1.73035	0.18045
2.18016	1.75472	0.1808
2.21044	1.77909	0.18097
2.24072	1.80346	0.18099
2.271	1.82783	0.18089
2.30128	1.8522	0.18075
2.33156	1.87657	0.18118
2.36184	1.90094	0.18132
2.39212	1.92531	0.18101
2.4224	1.94969	0.18074
2.45268	1.97406	0.18071
2.48296	1.99843	0.18081
2.51324	2.0228	0.18088
2.54352	2.04717	0.18115
2.5738	2.07154	0.18131
2.60408	2.09591	0.18122
2.63436	2.12028	0.18106
2.66464	2.14465	0.18097
2.69492	2.16903	0.18082
2.7252	2.1934	0.18073
2.75548	2.21777	0.1801
2.78576	2.24214	0.18014
2.81604	2.26651	0.18043
2.84632	2.29088	0.18045
2.8766	2.31525	0.18035
2.90688	2.33962	0.1804
2.93716	2.36399	0.18022
2.96744	2.38836	0.18057
2.99772	2.41274	0.1809
3.028	2.43711	0.18085
3.05828	2.46148	0.18085
3.08856	2.48585	0.18128
3.11884	2.51022	0.18152
3.14912	2.53459	0.18164
3.1794	2.55896	0.18234
3.20968	2.58333	0.18276
3.23996	2.6077	0.18365
3.27024	2.63208	0.1847
3.30052	2.65645	0.18569
3.3308	2.68082	0.18586
3.36108	2.70519	0.18598
3.39136	2.72956	0.18577
3.42164	2.75393	0.18572
3.45192	2.7783	0.1857
3.4822	2.80267	0.18577
3.51248	2.82704	0.18551
3.54276	2.85142	0.18577
3.57304	2.87579	0.18579
3.60332	2.90016	0.18556
3.6336	2.92453	0.1847
3.66388	2.9489	0.18438
3.69416	2.97327	0.18446
3.72444	2.99764	0.1847
3.75472	3.02201	0.18513
3.785	3.04638	0.18601
3.81528	3.07075	0.18711
3.84556	3.09513	0.18781
3.87584	3.1195	0.18828
3.90612	3.14387	0.18882
3.9364	3.16824	0.18862
3.96668	3.19261	0.18877
3.99696	3.21698	0.1892
4.02724	3.24135	0.18969
4.05752	3.26572	0.18985
4.0878	3.29009	0.18984
4.11808	3.31447	0.19026
4.14836	3.33884	0.19042
4.17864	3.36321	0.19095
4.20892	3.38758	0.19133
4.2392	3.41195	0.19149
4.26948	3.43632	0.1913
4.29976	3.46069	0.19088
4.33004	3.48506	0.19087
4.36032	3.50943	0.19094
4.3906	3.53381	0.19167
4.42088	3.55818	0.19211
4.45116	3.58255	0.19271
4.48144	3.60692	0.19332
4.51172	3.63129	0.19341
4.542	3.65566	0.19346
4.57228	3.68003	0.19423
4.60256	3.7044	0.19551
4.63284	3.72877	0.19644
4.66312	3.75314	0.19687
4.6934	3.77752	0.19756
4.72368	3.80189	0.19792
4.75396	3.82626	0.19824
4.78424	3.85063	0.19826
4.81452	3.875	0.1982
4.8448	3.89937	0.1981
4.87508	3.92374	0.19817
4.90536	3.94811	0.19792
4.93564	3.97248	0.19829
4.96592	3.99686	0.19859
4.9962	4.02123	0.19885
5.02648	4.0456	0.19841
5.05676	4.06997	0.19777
5.08704	4.09434	0.19728
5.11732	4.11871	0.19692
5.1476	4.14308	0.19689
5.17788	4.16745	0.19675
5.20816	4.19182	0.19678
5.23844	4.2162	0.19676
5.26872	4.24057	0.19706
5.299	4.26494	0.19707
5.32928	4.28931	0.19705
5.35956	4.31368	0.1971
5.38984	4.33805	0.19716
5.42012	4.36242	0.19732
5.4504	4.38679	0.19788
5.48068	4.41116	0.19823
5.51096	4.43553	0.19888
5.54124	4.45991	0.19936
5.57152	4.48428	0.19952
5.6018	4.50865	0.19953
5.63208	4.53302	0.19931
5.66236	4.55739	0.19972
5.69264	4.58176	0.20064
5.72292	4.60613	0.20155
5.7532	4.6305	0.20138
5.78348	4.65487	0.20087
5.81376	4.67925	0.20019
5.84404	4.70362	0.19978
5.87432	4.72799	0.19944
5.9046	4.75236	0.19941
5.93488	4.77673	0.19951
5.96516	4.8011	0.20003
5.99544	4.82547	0.20107
6.02572	4.84984	0.20238
6.056	4.87421	0.2035
6.08628	4.89858	0.20428
6.11656	4.92296	0.20425
6.14684	4.94733	0.20367
6.17712	4.9717	0.20256
6.2074	4.99607	0.20181
6.23768	5.02044	0.20168
6.26796	5.04481	0.20279
6.29824	5.06918	0.2036
6.32852	5.09355	0.20422
6.3588	5.11792	0.2043
6.38908	5.1423	0.20448
6.41936	5.16667	0.20486
6.44964	5.19104	0.20479
6.47992	5.21541	0.20433
6.5102	5.23978	0.20417
6.54048	5.26415	0.20366
6.57076	5.28852	0.2043
6.60104	5.31289	0.20504
6.63132	5.33726	0.20593
6.6616	5.36164	0.20652
6.69188	5.38601	0.2076
6.72216	5.41038	0.2091
6.75244	5.43475	0.21045
6.78272	5.45912	0.21177
6.813	5.48349	0.2126
6.84328	5.50786	0.21306
6.87356	5.53223	0.21355
6.90384	5.5566	0.21402
6.93412	5.58097	0.2143
6.9644	5.60535	0.21494
6.99468	5.62972	0.21567
7.02496	5.65409	0.21653
7.05524	5.67846	0.21761
7.08552	5.70283	0.21874
7.1158	5.7272	0.22042
7.14608	5.75157	0.22209
7.17636	5.77594	0.22336
7.20664	5.80031	0.22385
7.23692	5.82469	0.22321
7.2672	5.84906	0.22204
7.29748	5.87343	0.22121
7.32776	5.8978	0.22103
7.35804	5.92217	0.22154
7.38832	5.94654	0.22228
7.4186	5.97091	0.22371
7.44888	5.99528	0.22423
7.47916	6.01965	0.22406
7.50944	6.04403	0.22422
7.53972	6.0684	0.22449
7.57	6.09277	0.22466
7.60028	6.11714	0.22515
7.63056	6.14151	0.22592
7.66084	6.16588	0.22707
7.69112	6.19025	0.22827
7.7214	6.21462	0.22945
7.75168	6.23899	0.23075
7.78196	6.26336	0.23197
7.81224	6.28774	0.23259
7.84252	6.31211	0.23308
7.8728	6.33648	0.23349
7.90308	6.36085	0.23396
7.93336	6.38522	0.23486
7.96364	6.40959	0.23607
7.99392	6.43396	0.23752
8.0242	6.45833	0.23842
8.05448	6.4827	0.23975
8.08476	6.50708	0.24113
8.11504	6.53145	0.24217
8.14532	6.55582	0.24326
8.1756	6.58019	0.2446
8.20588	6.60456	0.24605
8.23616	6.62893	0.24692
8.26644	6.6533	0.24745
8.29672	6.67767	0.24812
8.327	6.70204	0.24839
8.35728	6.72642	0.24872
8.38756	6.75079	0.24987
8.41784	6.77516	0.25099
8.44812	6.79953	0.25193
8.4784	6.8239	0.25254
8.50868	6.84827	0.25287
8.53896	6.87264	0.2529
8.56924	6.89701	0.25324
8.59952	6.92138	0.25409
8.6298	6.94575	0.25506
8.66008	6.97013	0.25583
8.69036	6.9945	0.2567
8.72064	7.01887	0.25752
8.75092	7.04324	0.25754
8.7812	7.06761	0.25724
8.81148	7.09198	0.2571
8.84176	7.11635	0.257
8.87204	7.14072	0.257
8.90232	7.16509	0.25709
8.9326	7.18947	0.25747
8.96288	7.21384	0.25828
8.99316	7.23821	0.2588
9.02344	7.26258	0.25933
9.05372	7.28695	0.25929
9.084	7.31132	0.26033
9.11428	7.33569	0.26131
9.14456	7.36006	0.26209
9.17484	7.38443	0.2627
9.20512	7.40881	0.2627
9.2354	7.43318	0.26292
9.26568	7.45755	0.26371
9.29596	7.48192	0.26472
9.32624	7.50629	0.26542
9.35652	7.53066	0.26652
9.3868	7.55503	0.26788
9.41708	7.5794	0.26896
9.44736	7.60377	0.26989
9.47764	7.62814	0.27049
9.50792	7.65252	0.27046
9.5382	7.67689	0.27102
9.56848	7.70126	0.27175
9.59876	7.72563	0.27252
9.62904	7.75	0.27357
9.65932	7.77437	0.27328
9.6896	7.79874	0.27268
9.71988	7.82311	0.27255
9.75016	7.84748	0.27118
9.78044	7.87186	0.26989
9.81072	7.89623	0.26896
9.841	7.9206	0.26864
9.87128	7.94497	0.26857
9.90156	7.96934	0.26888
9.93184	7.99371	0.26933
9.96212	8.01808	0.26974
9.9924	8.04245	0.2696
10.0227	8.06682	0.27002
10.053	8.0912	0.27053
10.0832	8.11557	0.27207
10.1135	8.13994	0.27345
10.1438	8.16431	0.27394
10.1741	8.18868	0.27417
10.2044	8.21305	0.27457
10.2346	8.23742	0.27532
10.2649	8.26179	0.2758
10.2952	8.28616	0.2756
10.3255	8.31053	0.27529
10.3558	8.33491	0.27513
10.386	8.35928	0.2756
10.4163	8.38365	0.27575
10.4466	8.40802	0.27659
10.4769	8.43239	0.27782
10.5072	8.45676	0.27814
10.5374	8.48113	0.27865
10.5677	8.5055	0.27949
10.598	8.52987	0.28059
10.6283	8.55425	0.28112
10.6586	8.57862	0.28053
10.6888	8.60299	0.28045
10.7191	8.62736	0.28106
10.7494	8.65173	0.28073
10.7797	8.6761	0.28214
10.81	8.70047	0.28343
10.8402	8.72484	0.28485
10.8705	8.74921	0.28556
10.9008	8.77359	0.2863
10.9311	8.79796	0.2872
10.9614	8.82233	0.28845
10.9916	8.8467	0.28952
11.0219	8.87107	0.28906
11.0522	8.89544	0.28852
11.0825	8.91981	0.28789
11.1128	8.94418	0.28772
11.143	8.96855	0.28688
11.1733	8.99292	0.28555
11.2036	9.0173	0.28445
11.2339	9.04167	0.28454
11.2642	9.06604	0.28452
11.2944	9.09041	0.2855
11.3247	9.11478	0.28712
11.355	9.13915	0.28858
11.3853	9.16352	0.28924
11.4156	9.18789	0.29047
11.4458	9.21226	0.29082
11.4761	9.23664	0.29176
11.5064	9.26101	0.29262
11.5367	9.28538	0.29418
11.567	9.30975	0.29557
11.5972	9.33412	0.29679
11.6275	9.35849	0.29722
11.6578	9.38286	0.29706
11.6881	9.40723	0.297
11.7184	9.4316	0.2963
11.7486	9.45598	0.29626
11.7789	9.48035	0.29623
11.8092	9.50472	0.29606
11.8395	9.52909	0.2963
11.8698	9.55346	0.29623
11.9	9.57783	0.29634
11.9303	9.6022	0.29625
11.9606	9.62657	0.29574
11.9909	9.65094	0.29469
12.0212	9.67531	0.29449
12.0514	9.69969	0.29386
12.0817	9.72406	0.29442
12.112	9.74843	0.29476
12.1423	9.7728	0.29537
12.1726	9.79717	0.29585
12.2028	9.82154	0.29591
12.2331	9.84591	0.29603
12.2634	9.87028	0.29641
12.2937	9.89465	0.29719
12.324	9.91903	0.29775
12.3542	9.9434	0.29799
12.3845	9.96777	0.29789
12.4148	9.99214	0.29756
12.4451	10.0165	0.29801
12.4754	10.0409	0.29811
12.5056	10.0653	0.2989
12.5359	10.0896	0.29969
12.5662	10.114	0.30008
12.5965	10.1384	0.3004
12.6268	10.1627	0.30044
12.657	10.1871	0.30029
12.6873	10.2115	0.30041
12.7176	10.2358	0.3005
12.7479	10.2602	0.3011
12.7782	10.2846	0.30153
12.8084	10.309	0.30215
12.8387	10.3333	0.30247
12.869	10.3577	0.30269
12.8993	10.3821	0.3023
12.9296	10.4064	0.30201
12.9598	10.4308	0.30226
12.9901	10.4552	0.30245
13.0204	10.4796	0.30287
13.0507	10.5039	0.30349
13.081	10.5283	0.30242
13.1112	10.5527	0.30125
13.1415	10.577	0.29986
13.1718	10.6014	0.30008
13.2021	10.6258	0.30108
13.2324	10.6502	0.30164
13.2626	10.6745	0.30211
13.2929	10.6989	0.30214
13.3232	10.7233	0.30164
13.3535	10.7476	0.30166
13.3838	10.772	0.30175
13.414	10.7964	0.30143
13.4443	10.8208	0.30175
13.4746	10.8451	0.30139
13.5049	10.8695	0.30059
13.5352	10.8939	0.29995
13.5654	10.9182	0.29905
13.5957	10.9426	0.29837
13.626	10.967	0.29777
13.6563	10.9914	0.29739
13.6866	11.0157	0.29736
13.7168	11.0401	0.29724
13.7471	11.0645	0.2969
13.7774	11.0888	0.29702
13.8077	11.1132	0.29733
13.838	11.1376	0.29769
13.8682	11.1619	0.29802
13.8985	11.1863	0.29839
13.9288	11.2107	0.29844
13.9591	11.2351	0.299
13.9894	11.2594	0.29977
14.0196	11.2838	0.30075
14.0499	11.3082	0.30133
14.0802	11.3325	0.30137
14.1105	11.3569	0.30084
14.1408	11.3813	0.30021
14.171	11.4057	0.29916
14.2013	11.43	0.29882
14.2316	11.4544	0.29858
14.2619	11.4788	0.29802
14.2922	11.5031	0.29709
14.3224	11.5275	0.29615
14.3527	11.5519	0.29523
14.383	11.5763	0.294
14.4133	11.6006	0.2932
14.4436	11.625	0.29234
14.4738	11.6494	0.29212
14.5041	11.6737	0.29236
14.5344	11.6981	0.29292
14.5647	11.7225	0.29271
14.595	11.7469	0.29207
14.6252	11.7712	0.29113
14.6555	11.7956	0.28992
14.6858	11.82	0.28883
14.7161	11.8443	0.28763
14.7464	11.8687	0.28665
14.7766	11.8931	0.28599
14.8069	11.9175	0.28637
14.8372	11.9418	0.28711
14.8675	11.9662	0.28772
14.8978	11.9906	0.2874
14.928	12.0149	0.28692
14.9583	12.0393	0.28653
14.9886	12.0637	0.28649
15.0189	12.0881	0.28698
15.0492	12.1124	0.2878
15.0794	12.1368	0.28833
15.1097	12.1612	0.28921
15.14	12.1855	0.2902
15.1703	12.2099	0.29042
15.2006	12.2343	0.29096
15.2308	12.2586	0.291
15.2611	12.283	0.2908
15.2914	12.3074	0.29042
15.3217	12.3318	0.2902
15.352	12.3561	0.29
15.3822	12.3805	0.29046
15.4125	12.4049	0.29171
15.4428	12.4292	0.29275
15.4731	12.4536	0.29356
15.5034	12.478	0.29425
15.5336	12.5024	0.29501
15.5639	12.5267	0.29567
15.5942	12.5511	0.29604
15.6245	12.5755	0.29575
15.6548	12.5998	0.29498
15.685	12.6242	0.29477
15.7153	12.6486	0.29465
15.7456	12.673	0.29477
15.7759	12.6973	0.29534
15.8062	12.7217	0.29568
15.8364	12.7461	0.29716
15.8667	12.7704	0.2987
15.897	12.7948	0.2997
15.9273	12.8192	0.30097
15.9576	12.8436	0.30126
15.9878	12.8679	0.30223
16.0181	12.8923	0.3028
16.0484	12.9167	0.30341
16.0787	12.941	0.30347
16.109	12.9654	0.30316
16.1392	12.9898	0.30308
16.1695	13.0142	0.30221
16.1998	13.0385	0.30204
16.2301	13.0629	0.30092
16.2604	13.0873	0.30119
16.2906	13.1116	0.30079
16.3209	13.136	0.30095
16.3512	13.1604	0.30146
16.3815	13.1847	0.30168
16.4118	13.2091	0.30085
16.442	13.2335	0.30018
16.4723	13.2579	0.30032
16.5026	13.2822	0.30038
16.5329	13.3066	0.30057
16.5632	13.331	0.30066
16.5934	13.3553	0.30035
16.6237	13.3797	0.30025
16.654	13.4041	0.30002
16.6843	13.4285	0.29951
16.7146	13.4528	0.29883
16.7448	13.4772	0.29834
16.7751	13.5016	0.29817
16.8054	13.5259	0.29854
16.8357	13.5503	0.29944
16.866	13.5747	0.30001
16.8962	13.5991	0.29995
16.9265	13.6234	0.29975
16.9568	13.6478	0.29939
16.9871	13.6722	0.29924
17.0174	13.6965	0.29944
17.0476	13.7209	0.29995
17.0779	13.7453	0.30055
17.1082	13.7697	0.30163
17.1385	13.794	0.30263
17.1688	13.8184	0.30344
17.199	13.8428	0.30445
17.2293	13.8671	0.30488
17.2596	13.8915	0.3056
17.2899	13.9159	0.30638
17.3202	13.9403	0.30707
17.3504	13.9646	0.30675
17.3807	13.989	0.30549
17.411	14.0134	0.30434
17.4413	14.0377	0.30379
17.4716	14.0621	0.30362
17.5018	14.0865	0.30353
17.5321	14.1108	0.30393
17.5624	14.1352	0.30469
17.5927	14.1596	0.30496
17.623	14.184	0.30566
17.6532	14.2083	0.30586
17.6835	14.2327	0.3058
17.7138	14.2571	0.30544
17.7441	14.2814	0.30439
17.7744	14.3058	0.30435
17.8046	14.3302	0.30403
17.8349	14.3546	0.30412
17.8652	14.3789	0.30359
17.8955	14.4033	0.3027
17.9258	14.4277	0.30155
17.956	14.452	0.30002
17.9863	14.4764	0.29881
18.0166	14.5008	0.29846
18.0469	14.5252	0.29767
18.0772	14.5495	0.29596
18.1074	14.5739	0.29409
18.1377	14.5983	0.29245
18.168	14.6226	0.29052
18.1983	14.647	0.28992
18.2286	14.6714	0.28936
18.2588	14.6958	0.28909
18.2891	14.7201	0.28957
18.3194	14.7445	0.29039
18.3497	14.7689	0.292
18.38	14.7932	0.29263
18.4102	14.8176	0.29327
18.4405	14.842	0.29401
18.4708	14.8664	0.29498
18.5011	14.8907	0.29669
18.5314	14.9151	0.29799
18.5616	14.9395	0.2989
18.5919	14.9638	0.29971
18.6222	14.9882	0.30016
18.6525	15.0126	0.30086
18.6828	15.0369	0.30141
18.713	15.0613	0.30176
18.7433	15.0857	0.30203
18.7736	15.1101	0.30286
18.8039	15.1344	0.30296
18.8342	15.1588	0.30285
18.8644	15.1832	0.30329
18.8947	15.2075	0.30325
18.925	15.2319	0.30304
18.9553	15.2563	0.3026
18.9856	15.2807	0.30266
19.0158	15.305	0.30292
19.0461	15.3294	0.30357
19.0764	15.3538	0.3043
19.1067	15.3781	0.30443
19.137	15.4025	0.30478
19.1672	15.4269	0.3048
19.1975	15.4513	0.30537
19.2278	15.4756	0.30546
19.2581	15.5	0.30521
19.2884	15.5244	0.30465
19.3186	15.5487	0.30386
19.3489	15.5731	0.30289
19.3792	15.5975	0.3026
19.4095	15.6219	0.30234
19.4398	15.6462	0.30211
19.47	15.6706	0.30203
19.5003	15.695	0.30189
19.5306	15.7193	0.30195
19.5609	15.7437	0.30221
19.5912	15.7681	0.30255
19.6214	15.7925	0.30344
19.6517	15.8168	0.30427
19.682	15.8412	0.30482
19.7123	15.8656	0.30555
19.7426	15.8899	0.30556
19.7728	15.9143	0.30568
19.8031	15.9387	0.30609
19.8334	15.9631	0.30684
19.8637	15.9874	0.30718
19.894	16.0118	0.30774
19.9242	16.0362	0.3074
19.9545	16.0605	0.307
19.9848	16.0849	0.30634
20.0151	16.1093	0.30557
20.0454	16.1336	0.30484
20.0756	16.158	0.30418
20.1059	16.1824	0.30344
20.1362	16.2068	0.30283
20.1665	16.2311	0.30284
20.1968	16.2555	0.30248
20.227	16.2799	0.30284
20.2573	16.3042	0.3032
20.2876	16.3286	0.30321
20.3179	16.353	0.30346
20.3482	16.3774	0.30384
20.3784	16.4017	0.30371
20.4087	16.4261	0.30371
20.439	16.4505	0.30326
20.4693	16.4748	0.30336
20.4996	16.4992	0.303
20.5298	16.5236	0.30323
20.5601	16.548	0.30381
20.5904	16.5723	0.3042
20.6207	16.5967	0.30503
20.651	16.6211	0.30611
20.6812	16.6454	0.30748
20.7115	16.6698	0.30866
20.7418	16.6942	0.30955
20.7721	16.7186	0.31008
20.8024	16.7429	0.31004
20.8326	16.7673	0.31046
20.8629	16.7917	0.31033
20.8932	16.816	0.31083
20.9235	16.8404	0.31054
20.9538	16.8648	0.30889
20.984	16.8892	0.30832
21.0143	16.9135	0.30775
21.0446	16.9379	0.30872
21.0749	16.9623	0.30933
21.1052	16.9866	0.31003
21.1354	17.011	0.31085
21.1657	17.0354	0.3117
21.196	17.0598	0.31295
21.2263	17.0841	0.31429
21.2566	17.1085	0.31526
21.2868	17.1329	0.31636
21.3171	17.1572	0.31706
21.3474	17.1816	0.31791
21.3777	17.206	0.31844
21.408	17.2304	0.31936
21.4382	17.2547	0.31981
21.4685	17.2791	0.32
21.4988	17.3035	0.3199
21.5291	17.3278	0.31922
21.5594	17.3522	0.31795
21.5896	17.3766	0.31758
21.6199	17.4009	0.31738
21.6502	17.4253	0.31767
21.6805	17.4497	0.31779
21.7108	17.4741	0.31772
21.741	17.4984	0.31731
21.7713	17.5228	0.31835
21.8016	17.5472	0.31909
21.8319	17.5715	0.31971
21.8622	17.5959	0.31963
21.8924	17.6203	0.31962
21.9227	17.6446	0.31982
21.953	17.669	0.3201
21.9833	17.6934	0.32079
22.0136	17.7178	0.3219
22.0438	17.7421	0.32234
22.0741	17.7665	0.32228
22.1044	17.7909	0.32201
22.1347	17.8152	0.32179
22.165	17.8396	0.31386
22.1952	17.864	0.32188
22.2255	17.8884	0.3219
22.2558	17.9127	0.322
22.2861	17.9371	0.32159
22.3164	17.9615	0.32136
22.3466	17.9858	0.32119
22.3769	18.0102	0.32101
22.4072	18.0346	0.32067
22.4375	18.059	0.32082
22.4678	18.0833	0.32122
22.498	18.1077	0.32118
22.5283	18.1321	0.32103
22.5586	18.1564	0.32101
22.5889	18.1808	0.32044
22.6192	18.2052	0.32027
22.6494	18.2296	0.32015
22.6797	18.2539	0.32031
22.71	18.2783	0.31972
22.7403	18.3027	0.32003
22.7706	18.327	0.31983
22.8008	18.3514	0.31968
22.8311	18.3758	0.32033
22.8614	18.4002	0.32058
22.8917	18.4245	0.32114
22.922	18.4489	0.32188
22.9522	18.4733	0.32161
22.9825	18.4976	0.322
23.0128	18.522	0.32219
23.0431	18.5464	0.32305
23.0734	18.5708	0.32388
23.1036	18.5951	0.32476
23.1339	18.6195	0.32474
23.1642	18.6439	0.32473
23.1945	18.6682	0.32555
23.2248	18.6926	0.32666
23.255	18.717	0.31983
23.2853	18.7414	0.3215
23.3156	18.7657	0.32123
23.3459	18.7901	0.3207
23.3762	18.8145	0.32055
23.4064	18.8388	0.32037
23.4367	18.8632	0.32844
23.467	18.8876	0.32943
23.4973	18.912	0.32959
23.5276	18.9363	0.32922
23.5578	18.9607	0.32865
23.5881	18.9851	0.32688
23.6184	19.0094	0.32529
23.6487	19.0338	0.32391
23.679	19.0582	0.32305
23.7092	19.0826	0.32205
23.7395	19.1069	0.32246
23.7698	19.1313	0.32247
23.8001	19.1557	0.32323
23.8304	19.18	0.3227
23.8606	19.2044	0.32154
23.8909	19.2288	0.32055
23.9212	19.2531	0.31963
23.9515	19.2775	0.31959
23.9818	19.3019	0.31854
24.012	19.3263	0.31802
24.0423	19.3506	0.31688
24.0726	19.375	0.31563
24.1029	19.3994	0.3151
24.1332	19.4237	0.31483
24.1634	19.4481	0.31487
24.1937	19.4725	0.31476
24.224	19.4969	0.31464
24.2543	19.5212	0.31382
24.2846	19.5456	0.313
24.3148	19.57	0.31193
24.3451	19.5943	0.31144
24.3754	19.6187	0.31127
24.4057	19.6431	0.31027
24.436	19.6674	0.30835
24.4662	19.6918	0.30646
24.4965	19.7162	0.30566
24.5268	19.7406	0.30471
24.5571	19.7649	0.3038
24.5874	19.7893	0.30319
24.6176	19.8137	0.30284
24.6479	19.838	0.30238
24.6782	19.8624	0.30217
24.7085	19.8868	0.30152
24.7388	19.9112	0.30041
24.769	19.9355	0.30026
24.7993	19.9599	0.30026
24.8296	19.9843	0.30048
24.8599	20.0086	0.30021
24.8902	20.033	0.29984
24.9204	20.0574	0.29931
24.9507	20.0818	0.2993
24.981	20.1061	0.29942
25.0113	20.1305	0.29983
25.0416	20.1549	0.29993
25.0718	20.1792	0.30018
25.1021	20.2036	0.30054
25.1324	20.228	0.30105
25.1627	20.2524	0.30147
25.193	20.2767	0.3017
25.2232	20.3011	0.30218
25.2535	20.3255	0.30292
25.2838	20.3498	0.30343
25.3141	20.3742	0.30382
25.3444	20.3986	0.3035
25.3746	20.423	0.30237
25.4049	20.4473	0.30186
25.4352	20.4717	0.30232
25.4655	20.4961	0.30276
25.4958	20.5204	0.30279
25.526	20.5448	0.30256
25.5563	20.5692	0.30209
25.5866	20.5936	0.30198
25.6169	20.6179	0.30178
25.6472	20.6423	0.30172
25.6774	20.6667	0.30201
25.7077	20.691	0.30231
25.738	20.7154	0.30249
25.7683	20.7398	0.30266
25.7986	20.7642	0.30281
25.8288	20.7885	0.30321
25.8591	20.8129	0.3035
25.8894	20.8373	0.30312
25.9197	20.8616	0.30221
25.95	20.886	0.30131
25.9802	20.9104	0.30028
26.0105	20.9348	0.29986
26.0408	20.9591	0.29997
26.0711	20.9835	0.30053
26.1014	21.0079	0.30133
26.1316	21.0322	0.30088
26.1619	21.0566	0.30109
26.1922	21.081	0.30127
26.2225	21.1054	0.30015
26.2528	21.1297	0.30004
26.283	21.1541	0.29948
26.3133	21.1785	0.29926
26.3436	21.2028	0.29937
26.3739	21.2272	0.30015
26.4042	21.2516	0.30043
26.4344	21.2759	0.30008
26.4647	21.3003	0.29932
26.495	21.3247	0.29815
26.5253	21.3491	0.29714
26.5556	21.3734	0.29637
26.5858	21.3978	0.29614
26.6161	21.4222	0.29636
26.6464	21.4465	0.2964
26.6767	21.4709	0.29653
26.707	21.4953	0.29649
26.7372	21.5196	0.29724
26.7675	21.544	0.29758
26.7978	21.5684	0.29791
26.8281	21.5928	0.29822
26.8584	21.6171	0.29794
26.8886	21.6415	0.29679
26.9189	21.6659	0.29559
26.9492	21.6902	0.29469
26.9795	21.7146	0.29432
27.0098	21.739	0.29436
27.04	21.7634	0.29443
27.0703	21.7877	0.29391
27.1006	21.8121	0.29284
27.1309	21.8365	0.2914
27.1612	21.8608	0.28979
27.1914	21.8852	0.28894
27.2217	21.9096	0.28766
27.252	21.934	0.28654
27.2823	21.9583	0.28603
27.3126	21.9827	0.28521
27.3428	22.0071	0.28439
27.3731	22.0314	0.28361
27.4034	22.0558	0.28277
27.4337	22.0802	0.28288
27.464	22.1046	0.28354
27.4942	22.1289	0.2829
27.5245	22.1533	0.28191
27.5548	22.1777	0.2812
27.5851	22.202	0.28045
27.6154	22.2264	0.28072
27.6456	22.2508	0.28111
27.6759	22.2752	0.28114
27.7062	22.2995	0.28026
27.7365	22.3239	0.27905
27.7668	22.3483	0.27851
27.797	22.3726	0.27894
27.8273	22.397	0.27839
27.8576	22.4214	0.27896
27.8879	22.4458	0.27871
27.9182	22.4701	0.27837
27.9484	22.4945	0.27788
27.9787	22.5189	0.27764
28.009	22.5432	0.27739
28.0393	22.5676	0.27691
28.0696	22.592	0.2762
28.0998	22.6164	0.27609
28.1301	22.6407	0.27645
28.1604	22.6651	0.27644
28.1907	22.6895	0.2759
28.221	22.7138	0.27564
28.2512	22.7382	0.27539
28.2815	22.7626	0.27581
28.3118	22.787	0.27599
28.3421	22.8113	0.27608
28.3724	22.8357	0.27661
28.4026	22.8601	0.27572
28.4329	22.8844	0.27593
28.4632	22.9088	0.27564
28.4935	22.9332	0.27616
28.5238	22.9576	0.27607
28.554	22.9819	0.27634
28.5843	23.0063	0.27676
28.6146	23.0307	0.27681
28.6449	23.055	0.27622
28.6752	23.0794	0.27613
28.7054	23.1038	0.27617
28.7357	23.1282	0.27574
28.766	23.1525	0.27417
28.7963	23.1769	0.27307
28.8266	23.2013	0.27279
28.8568	23.2256	0.27274
28.8871	23.25	0.27372
28.9174	23.2744	0.27385
28.9477	23.2987	0.27455
28.978	23.3231	0.27473
29.0082	23.3475	0.27503
29.0385	23.3719	0.27498
29.0688	23.3962	0.27456
29.0991	23.4206	0.27377
29.1294	23.445	0.27272
29.1596	23.4693	0.27205
29.1899	23.4937	0.27234
29.2202	23.5181	0.2728
29.2505	23.5424	0.27389
29.2808	23.5668	0.27526
29.311	23.5912	0.27647
29.3413	23.6156	0.27706
29.3716	23.6399	0.27712
29.4019	23.6643	0.277
29.4322	23.6887	0.27772
29.4624	23.713	0.27867
29.4927	23.7374	0.27921
29.523	23.7618	0.27908
29.5533	23.7862	0.2785
29.5836	23.8105	0.27823
29.6138	23.8349	0.27785
29.6441	23.8593	0.27748
29.6744	23.8836	0.2769
29.7047	23.908	0.27699
29.735	23.9324	0.27661
29.7652	23.9568	0.27616
29.7955	23.9811	0.2761
29.8258	24.0055	0.27633
29.8561	24.0299	0.27699
29.8864	24.0542	0.27731
29.9166	24.0786	0.27784
29.9469	24.103	0.2784
29.9772	24.1274	0.27873
30.0075	24.1517	0.2783
30.0378	24.1761	0.27767
30.068	24.2005	0.27726
30.0983	24.2248	0.27701
30.1286	24.2492	0.27657
30.1589	24.2736	0.27601
30.1892	24.298	0.27514
30.2194	24.3223	0.27471
30.2497	24.3467	0.27406
30.28	24.3711	0.27305
30.3103	24.3954	0.27174
30.3406	24.4198	0.26995
30.3708	24.4442	0.26889
30.4011	24.4686	0.2681
30.4314	24.4929	0.2668
30.4617	24.5173	0.26649
30.492	24.5417	0.26597
30.5222	24.566	0.26526
30.5525	24.5904	0.26465
30.5828	24.6148	0.26433
30.6131	24.6392	0.26414
30.6434	24.6635	0.2638
30.6736	24.6879	0.26405
30.7039	24.7123	0.26407
30.7342	24.7366	0.26535
30.7645	24.761	0.26609
30.7948	24.7854	0.26639
30.825	24.8098	0.26709
30.8553	24.8341	0.26814
30.8856	24.8585	0.26792
30.9159	24.8829	0.26779
30.9462	24.9072	0.26831
30.9764	24.9316	0.26798
31.0067	24.956	0.2675
31.037	24.9804	0.26738
31.0673	25.0047	0.26763
31.0976	25.0291	0.26852
31.1278	25.0535	0.2692
31.1581	25.0778	0.27028
31.1884	25.1022	0.27245
31.2187	25.1266	0.27448
31.249	25.1509	0.27555
31.2792	25.1753	0.27565
31.3095	25.1997	0.27539
31.3398	25.2241	0.27542
31.3701	25.2484	0.27516
31.4004	25.2728	0.2742
31.4306	25.2972	0.27359
31.4609	25.3215	0.27217
31.4912	25.3459	0.27034
31.5215	25.3703	0.27015
31.5518	25.3946	0.26926
31.582	25.419	0.26732
31.6123	25.4434	0.26549
31.6426	25.4678	0.26293
31.6729	25.4921	0.26086
31.7032	25.5165	0.2593
31.7334	25.5409	0.25763
31.7637	25.5652	0.25647
31.794	25.5896	0.25531
31.8243	25.614	0.25401
31.8546	25.6384	0.25317
31.8848	25.6627	0.25266
31.9151	25.6871	0.25172
31.9454	25.7115	0.25045
31.9757	25.7358	0.24887
32.006	25.7602	0.2473
32.0362	25.7846	0.24596
32.0665	25.809	0.24485
32.0968	25.8333	0.24352
32.1271	25.8577	0.24255
32.1574	25.8821	0.24194
32.1876	25.9064	0.2409
32.2179	25.9308	0.24013
32.2482	25.9552	0.23947
32.2785	25.9796	0.23858
32.3088	26.0039	0.23772
32.339	26.0283	0.23651
32.3693	26.0527	0.23535
32.3996	26.077	0.23345
32.4299	26.1014	0.23249
32.4602	26.1258	0.23185
32.4904	26.1502	0.23108
32.5207	26.1745	0.23028
32.551	26.1989	0.22911
32.5813	26.2233	0.22834
32.6116	26.2476	0.22748
32.6418	26.272	0.22681
32.6721	26.2964	0.22615
32.7024	26.3208	0.22532
32.7327	26.3451	0.22432
32.763	26.3695	0.22339
32.7932	26.3939	0.22297
32.8235	26.4182	0.22263
32.8538	26.4426	0.22249
32.8841	26.467	0.22219
32.9144	26.4914	0.22223
32.9446	26.5157	0.22244
32.9749	26.5401	0.22229
33.0052	26.5645	0.22228
33.0355	26.5888	0.22189
33.0658	26.6132	0.22108
33.096	26.6376	0.22038
33.1263	26.662	0.21942
33.1566	26.6863	0.2182
33.1869	26.7107	0.21692
33.2172	26.7351	0.21622
33.2474	26.7594	0.21543
33.2777	26.7838	0.21431
33.308	26.8082	0.2133
33.3383	26.8326	0.21257
33.3686	26.8569	0.21124
33.3988	26.8813	0.20952
33.4291	26.9057	0.20849
33.4594	26.93	0.20774
33.4897	26.9544	0.20742
33.52	26.9788	0.20771
33.5502	27.0032	0.20864
33.5805	27.0275	0.20912
33.6108	27.0519	0.20904
33.6411	27.0763	0.20892
33.6714	27.1006	0.20856
33.7016	27.125	0.20792
33.7319	27.1494	0.20744
33.7622	27.1737	0.20654
33.7925	27.1981	0.20556
33.8228	27.2225	0.2045
33.853	27.2469	0.20331
33.8833	27.2712	0.20291
33.9136	27.2956	0.20237
33.9439	27.32	0.20204
33.9742	27.3443	0.20174
34.0044	27.3687	0.20089
34.0347	27.3931	0.20004
34.065	27.4174	0.19956
34.0953	27.4418	0.19901
34.1256	27.4662	0.19846
34.1558	27.4906	0.19736
34.1861	27.5149	0.19625
34.2164	27.5393	0.19468
34.2467	27.5637	0.19393
34.277	27.588	0.19428
34.3072	27.6124	0.19445
34.3375	27.6368	0.19389
34.3678	27.6612	0.19321
34.3981	27.6855	0.19282
34.4284	27.7099	0.19209
34.4586	27.7343	0.19147
34.4889	27.7586	0.19071
34.5192	27.783	0.18975
34.5495	27.8074	0.18858
34.5798	27.8318	0.18784
34.61	27.8561	0.1878
34.6403	27.8805	0.18767
34.6706	27.9049	0.18788
34.7009	27.9292	0.18793
34.7312	27.9536	0.18834
34.7614	27.978	0.18813
34.7917	28.0024	0.18782
34.822	28.0267	0.18723
34.8523	28.0511	0.18689
34.8826	28.0755	0.18655
34.9128	28.0998	0.18652
34.9431	28.1242	0.1868
34.9734	28.1486	0.18725
35.0037	28.173	0.18778
35.034	28.1973	0.18784
35.0642	28.2217	0.18843
35.0945	28.2461	0.18846
35.1248	28.2704	0.1889
35.1551	28.2948	0.18925
35.1854	28.3192	0.18966
35.2156	28.3436	0.18925
35.2459	28.3679	0.18827
35.2762	28.3923	0.18701
35.3065	28.4167	0.18649
35.3368	28.441	0.18695
35.367	28.4654	0.18763
35.3973	28.4898	0.18791
35.4276	28.5142	0.18745
35.4579	28.5385	0.18689
35.4882	28.5629	0.18594
35.5184	28.5873	0.18498
35.5487	28.6116	0.1844
35.579	28.636	0.18403
35.6093	28.6604	0.18387
35.6396	28.6848	0.18384
35.6698	28.7091	0.18404
35.7001	28.7335	0.18484
35.7304	28.7579	0.18556
35.7607	28.7822	0.1861
35.791	28.8066	0.1866
35.8212	28.831	0.18652
35.8515	28.8554	0.18549
35.8818	28.8797	0.18401
35.9121	28.9041	0.18219
35.9424	28.9285	0.1806
35.9726	28.9528	0.17997
36.0029	28.9772	0.18021
36.0332	29.0016	0.18056
36.0635	29.0259	0.18101
36.0938	29.0503	0.18167
36.124	29.0747	0.18179
36.1543	29.0991	0.1829
36.1846	29.1234	0.18238
36.2149	29.1478	0.18166
36.2452	29.1722	0.1807
36.2754	29.1965	0.1798
36.3057	29.2209	0.17921
36.336	29.2453	0.17893
36.3663	29.2696	0.17859
36.3966	29.294	0.17868
36.4268	29.3184	0.17875
36.4571	29.3428	0.17891
36.4874	29.3671	0.17917
36.5177	29.3915	0.17933
36.548	29.4159	0.17984
36.5782	29.4402	0.18031
36.6085	29.4646	0.18127
36.6388	29.489	0.18122
36.6691	29.5134	0.18088
36.6994	29.5377	0.18043
36.7296	29.5621	0.17999
36.7599	29.5865	0.18016
36.7902	29.6108	0.17994
36.8205	29.6352	0.17905
36.8508	29.6596	0.17851
36.881	29.684	0.179
36.9113	29.7083	0.17988
36.9416	29.7327	0.18084
36.9719	29.7571	0.18136
37.0022	29.7814	0.18192
37.0324	29.8058	0.18181
37.0627	29.8302	0.18162
37.093	29.8546	0.18116
37.1233	29.8789	0.18131
37.1536	29.9033	0.18166
37.1838	29.9277	0.18159
37.2141	29.952	0.18186
37.2444	29.9764	0.18174
37.2747	30.0008	0.18171
37.305	30.0252	0.18162
37.3352	30.0495	0.18184
37.3655	30.0739	0.18201
37.3958	30.0983	0.18187
37.4261	30.1226	0.18125
37.4564	30.147	0.18041
37.4866	30.1714	0.17916
37.5169	30.1958	0.17879
37.5472	30.2201	0.17879
37.5775	30.2445	0.17918
37.6078	30.2689	0.17924
37.638	30.2932	0.17865
37.6683	30.3176	0.17797
37.6986	30.342	0.17802
37.7289	30.3664	0.17786
37.7592	30.3907	0.17796
37.7894	30.4151	0.17807
37.8197	30.4395	0.17822
37.85	30.4638	0.17853
37.8803	30.4882	0.17915
37.9106	30.5126	0.1795
37.9408	30.537	0.17937
37.9711	30.5613	0.17969
38.0014	30.5857	0.17968
38.0317	30.6101	0.18005
38.062	30.6344	0.17995
38.0922	30.6588	0.18017
38.1225	30.6832	0.18018
38.1528	30.7076	0.17993
38.1831	30.7319	0.17977
38.2134	30.7563	0.18025
38.2436	30.7807	0.18108
38.2739	30.805	0.18165
38.3042	30.8294	0.1817
38.3345	30.8538	0.18163
38.3648	30.8782	0.18076
38.395	30.9025	0.18091
38.4253	30.9269	0.1815
38.4556	30.9513	0.18195
38.4859	30.9756	0.18186
38.5162	31	0.18219
38.5464	31.0244	0.18214
38.5767	31.0487	0.18164
38.607	31.0731	0.18278
38.6373	31.0975	0.1825
38.6676	31.1219	0.18212
38.6978	31.1462	0.18094
38.7281	31.1706	0.17978
38.7584	31.195	0.17924
38.7887	31.2193	0.17954
38.819	31.2437	0.18074
38.8492	31.2681	0.18126
38.8795	31.2924	0.18054
38.9098	31.3168	0.17898
38.9401	31.3412	0.17778
38.9704	31.3656	0.17702
39.0006	31.3899	0.17604
39.0309	31.4143	0.17602
39.0612	31.4387	0.17644
39.0915	31.463	0.17741
39.1218	31.4874	0.17838
39.152	31.5118	0.17909
39.1823	31.5362	0.17824
39.2126	31.5605	0.17877
39.2429	31.5849	0.18209
39.2732	31.6093	0.18236
39.3034	31.6336	0.18317
39.3337	31.658	0.18337
39.364	31.6824	0.18275
39.3943	31.7068	0.1824
39.4246	31.7311	0.18198
39.4548	31.7555	0.18257
39.4851	31.7799	0.18324
39.5154	31.8042	0.18296
39.5457	31.8286	0.18221
39.576	31.853	0.18132
39.6062	31.8774	0.18
39.6365	31.9017	0.17841
39.6668	31.9261	0.17828
39.6971	31.9505	0.17781
39.7274	31.9748	0.17842
39.7576	31.9992	0.17869
39.7879	32.0236	0.17855
39.8182	32.048	0.17904
39.8485	32.0723	0.1801
39.8788	32.0967	0.18108
39.909	32.1211	0.18143
39.9393	32.1454	0.18219
39.9696	32.1698	0.1829
39.9999	32.1942	0.18341
40.0302	32.2186	0.1838

## Sheet: Figure 3b
Figure 3b
Time (s)	Strain	Average Fractional Extension
0	0	0.16524
0.03028	0.03723	0.16535
0.06056	0.07445	0.16623
0.09084	0.11168	0.16664
0.12112	0.14891	0.16634
0.1514	0.18613	0.16544
0.18168	0.22336	0.16547
0.21196	0.26059	0.16531
0.24224	0.29781	0.16558
0.27252	0.33504	0.16657
0.3028	0.37227	0.16707
0.33308	0.40949	0.16684
0.36336	0.44672	0.16657
0.39364	0.48395	0.16655
0.42392	0.52117	0.16667
0.4542	0.5584	0.16651
0.48448	0.59563	0.16588
0.51476	0.63285	0.1659
0.54504	0.67008	0.16549
0.57532	0.70731	0.16534
0.6056	0.74453	0.16566
0.63588	0.78176	0.16576
0.66616	0.81899	0.16575
0.69644	0.85621	0.16626
0.72672	0.89344	0.16656
0.757	0.93067	0.16698
0.78728	0.96789	0.16738
0.81756	1.00512	0.16753
0.84784	1.04235	0.16654
0.87812	1.07957	0.1666
0.9084	1.1168	0.16707
0.93868	1.15402	0.16726
0.96896	1.19125	0.16719
0.99924	1.22848	0.16715
1.02952	1.2657	0.16697
1.0598	1.30293	0.16739
1.09008	1.34016	0.16743
1.12036	1.37738	0.16821
1.15064	1.41461	0.16875
1.18092	1.45184	0.16815
1.2112	1.48906	0.16792
1.24148	1.52629	0.16841
1.27176	1.56352	0.16876
1.30204	1.60074	0.16883
1.33232	1.63797	0.16854
1.3626	1.6752	0.16831
1.39288	1.71242	0.16807
1.42316	1.74965	0.16743
1.45344	1.78688	0.16773
1.48372	1.8241	0.16761
1.514	1.86133	0.16769
1.54428	1.89856	0.16714
1.57456	1.93578	0.16692
1.60484	1.97301	0.16652
1.63512	2.01024	0.16659
1.6654	2.04746	0.16607
1.69568	2.08469	0.16583
1.72596	2.12192	0.16558
1.75624	2.15914	0.16503
1.78652	2.19637	0.16497
1.8168	2.2336	0.16438
1.84708	2.27082	0.16363
1.87736	2.30805	0.16332
1.90764	2.34528	0.16398
1.93792	2.3825	0.16425
1.9682	2.41973	0.16425
1.99848	2.45696	0.16449
2.02876	2.49418	0.16529
2.05904	2.53141	0.16513
2.08932	2.56864	0.16519
2.1196	2.60586	0.16536
2.14988	2.64309	0.16551
2.18016	2.68032	0.16528
2.21044	2.71754	0.16519
2.24072	2.75477	0.16507
2.271	2.792	0.16545
2.30128	2.82922	0.16537
2.33156	2.86645	0.16536
2.36184	2.90368	0.16647
2.39212	2.9409	0.16713
2.4224	2.97813	0.16867
2.45268	3.01536	0.16951
2.48296	3.05258	0.17048
2.51324	3.08981	0.17115
2.54352	3.12704	0.17185
2.5738	3.16426	0.17315
2.60408	3.20149	0.17357
2.63436	3.23871	0.17456
2.66464	3.27594	0.17515
2.69492	3.31317	0.17567
2.7252	3.35039	0.17614
2.75548	3.38762	0.17671
2.78576	3.42485	0.17734
2.81604	3.46207	0.17738
2.84632	3.4993	0.17789
2.8766	3.53653	0.17787
2.90688	3.57375	0.17833
2.93716	3.61098	0.17885
2.96744	3.64821	0.17931
2.99772	3.68543	0.17968
3.028	3.72266	0.18017
3.05828	3.75989	0.18151
3.08856	3.79711	0.18187
3.11884	3.83434	0.18276
3.14912	3.87157	0.1844
3.1794	3.90879	0.18598
3.20968	3.94602	0.18697
3.23996	3.98325	0.18776
3.27024	4.02047	0.18858
3.30052	4.0577	0.18933
3.3308	4.09493	0.19009
3.36108	4.13215	0.19083
3.39136	4.16938	0.19192
3.42164	4.20661	0.19312
3.45192	4.24383	0.19472
3.4822	4.28106	0.19546
3.51248	4.31829	0.1969
3.54276	4.35551	0.19839
3.57304	4.39274	0.20059
3.60332	4.42997	0.20207
3.6336	4.46719	0.20278
3.66388	4.50442	0.20408
3.69416	4.54165	0.20517
3.72444	4.57887	0.20641
3.75472	4.6161	0.20775
3.785	4.65333	0.20912
3.81528	4.69055	0.20967
3.84556	4.72778	0.21074
3.87584	4.76501	0.21155
3.90612	4.80223	0.21156
3.9364	4.83946	0.21267
3.96668	4.87669	0.21387
3.99696	4.91391	0.21475
4.02724	4.95114	0.21604
4.05752	4.98837	0.21672
4.0878	5.02559	0.21812
4.11808	5.06282	0.22007
4.14836	5.10005	0.22084
4.17864	5.13727	0.22115
4.20892	5.1745	0.22194
4.2392	5.21173	0.22288
4.26948	5.24895	0.22334
4.29976	5.28618	0.22385
4.33004	5.32341	0.22458
4.36032	5.36063	0.22507
4.3906	5.39786	0.22589
4.42088	5.43508	0.22559
4.45116	5.47231	0.22612
4.48144	5.50954	0.22683
4.51172	5.54676	0.22722
4.542	5.58399	0.22814
4.57228	5.62122	0.22925
4.60256	5.65844	0.23068
4.63284	5.69567	0.23144
4.66312	5.7329	0.23274
4.6934	5.77012	0.23361
4.72368	5.80735	0.23545
4.75396	5.84458	0.23772
4.78424	5.8818	0.23974
4.81452	5.91903	0.24204
4.8448	5.95626	0.24324
4.87508	5.99348	0.2449
4.90536	6.03071	0.24644
4.93564	6.06794	0.2477
4.96592	6.10516	0.24967
4.9962	6.14239	0.25129
5.02648	6.17962	0.25247
5.05676	6.21684	0.25371
5.08704	6.25407	0.25419
5.11732	6.2913	0.2547
5.1476	6.32852	0.25589
5.17788	6.36575	0.25762
5.20816	6.40298	0.25915
5.23844	6.4402	0.2605
5.26872	6.47743	0.26175
5.299	6.51466	0.26318
5.32928	6.55188	0.26493
5.35956	6.58911	0.26649
5.38984	6.62634	0.26835
5.42012	6.66356	0.26946
5.4504	6.70079	0.27136
5.48068	6.73802	0.27384
5.51096	6.77524	0.27481
5.54124	6.81247	0.27675
5.57152	6.8497	0.27903
5.6018	6.88692	0.28012
5.63208	6.92415	0.28032
5.66236	6.96138	0.28119
5.69264	6.9986	0.28254
5.72292	7.03583	0.28426
5.7532	7.07306	0.28569
5.78348	7.11028	0.28947
5.81376	7.14751	0.29291
5.84404	7.18474	0.29525
5.87432	7.22196	0.29792
5.9046	7.25919	0.29912
5.93488	7.29642	0.30029
5.96516	7.33364	0.30111
5.99544	7.37087	0.30218
6.02572	7.4081	0.30211
6.056	7.44532	0.3028
6.08628	7.48255	0.30321
6.11656	7.51978	0.30411
6.14684	7.557	0.30484
6.17712	7.59423	0.30527
6.2074	7.63145	0.30572
6.23768	7.66868	0.30588
6.26796	7.70591	0.30625
6.29824	7.74313	0.30684
6.32852	7.78036	0.30848
6.3588	7.81759	0.30853
6.38908	7.85481	0.30914
6.41936	7.89204	0.31109
6.44964	7.92927	0.31269
6.47992	7.96649	0.31354
6.5102	8.00372	0.31404
6.54048	8.04095	0.3151
6.57076	8.07817	0.31615
6.60104	8.1154	0.31765
6.63132	8.15263	0.31982
6.6616	8.18985	0.32228
6.69188	8.22708	0.32431
6.72216	8.26431	0.32558
6.75244	8.30153	0.32629
6.78272	8.33876	0.32655
6.813	8.37599	0.32747
6.84328	8.41321	0.32914
6.87356	8.45044	0.33113
6.90384	8.48767	0.33366
6.93412	8.52489	0.33474
6.9644	8.56212	0.33538
6.99468	8.59935	0.33633
7.02496	8.63657	0.33807
7.05524	8.6738	0.33959
7.08552	8.71103	0.34109
7.1158	8.74825	0.34238
7.14608	8.78548	0.34428
7.17636	8.82271	0.34551
7.20664	8.85993	0.3462
7.23692	8.89716	0.34805
7.2672	8.93439	0.3487
7.29748	8.97161	0.34878
7.32776	9.00884	0.34865
7.35804	9.04607	0.34951
7.38832	9.08329	0.34961
7.4186	9.12052	0.35056
7.44888	9.15775	0.35216
7.47916	9.19497	0.3532
7.50944	9.2322	0.35573
7.53972	9.26943	0.35684
7.57	9.30665	0.35895
7.60028	9.34388	0.36004
7.63056	9.38111	0.36132
7.66084	9.41833	0.36244
7.69112	9.45556	0.36299
7.7214	9.49279	0.36449
7.75168	9.53001	0.36662
7.78196	9.56724	0.36884
7.81224	9.60447	0.37057
7.84252	9.64169	0.37092
7.8728	9.67892	0.37154
7.90308	9.71614	0.37254
7.93336	9.75337	0.3745
7.96364	9.7906	0.37545
7.99392	9.82782	0.37733
8.0242	9.86505	0.3779
8.05448	9.90228	0.37841
8.08476	9.9395	0.37856
8.11504	9.97673	0.38004
8.14532	10.014	0.38124
8.1756	10.0512	0.38116
8.20588	10.0884	0.38173
8.23616	10.1256	0.38124
8.26644	10.1629	0.38029
8.29672	10.2001	0.38063
8.327	10.2373	0.38209
8.35728	10.2745	0.38246
8.38756	10.3118	0.38199
8.41784	10.349	0.38229
8.44812	10.3862	0.38317
8.4784	10.4235	0.38321
8.50868	10.4607	0.38253
8.53896	10.4979	0.3818
8.56924	10.5351	0.38105
8.59952	10.5724	0.38027
8.6298	10.6096	0.37914
8.66008	10.6468	0.3793
8.69036	10.684	0.37982
8.72064	10.7213	0.38031
8.75092	10.7585	0.38078
8.7812	10.7957	0.38128
8.81148	10.8329	0.38002
8.84176	10.8702	0.37921
8.87204	10.9074	0.3794
8.90232	10.9446	0.37829
8.9326	10.9818	0.37741
8.96288	11.0191	0.3769
8.99316	11.0563	0.37617
9.02344	11.0935	0.37624
9.05372	11.1308	0.37515
9.084	11.168	0.37519
9.11428	11.2052	0.37609
9.14456	11.2424	0.37686
9.17484	11.2797	0.37751
9.20512	11.3169	0.37832
9.2354	11.3541	0.37878
9.26568	11.3913	0.37974
9.29596	11.4286	0.38102
9.32624	11.4658	0.38187
9.35652	11.503	0.38386
9.3868	11.5403	0.38479
9.41708	11.5775	0.38542
9.44736	11.6147	0.38722
9.47764	11.6519	0.38993
9.50792	11.6892	0.39056
9.5382	11.7264	0.39204
9.56848	11.7636	0.39337
9.59876	11.8008	0.39409
9.62904	11.8381	0.39587
9.65932	11.8753	0.39689
9.6896	11.9125	0.39823
9.71988	11.9497	0.39888
9.75016	11.987	0.39878
9.78044	12.0242	0.39874
9.81072	12.0614	0.39945
9.841	12.0986	0.39962
9.87128	12.1359	0.39984
9.90156	12.1731	0.39973
9.93184	12.2103	0.39997
9.96212	12.2476	0.40061
9.9924	12.2848	0.40091
10.0227	12.322	0.40134
10.053	12.3592	0.40076
10.0832	12.3965	0.40068
10.1135	12.4337	0.40099
10.1438	12.4709	0.40027
10.1741	12.5081	0.39985
10.2044	12.5454	0.3997
10.2346	12.5826	0.39968
10.2649	12.6198	0.39973
10.2952	12.657	0.39889
10.3255	12.6943	0.39805
10.3558	12.7315	0.39837
10.386	12.7687	0.39787
10.4163	12.8059	0.39829
10.4466	12.8432	0.39861
10.4769	12.8804	0.39881
10.5072	12.9176	0.39948
10.5374	12.9549	0.40044
10.5677	12.9921	0.39986
10.598	13.0293	0.40051
10.6283	13.0665	0.40145
10.6586	13.1038	0.40162
10.6888	13.141	0.40182
10.7191	13.1782	0.40258
10.7494	13.2155	0.40337
10.7797	13.2527	0.40287
10.81	13.2899	0.40254
10.8402	13.3271	0.40318
10.8705	13.3643	0.40261
10.9008	13.4016	0.40224
10.9311	13.4388	0.40138
10.9614	13.476	0.40238
10.9916	13.5133	0.40336
11.0219	13.5505	0.40379
11.0522	13.5877	0.40414
11.0825	13.6249	0.4048
11.1128	13.6622	0.40569
11.143	13.6994	0.40718
11.1733	13.7366	0.40828
11.2036	13.7738	0.40895
11.2339	13.8111	0.40922
11.2642	13.8483	0.41075
11.2944	13.8855	0.41242
11.3247	13.9228	0.41323
11.355	13.96	0.41425
11.3853	13.9972	0.41434
11.4156	14.0344	0.41446
11.4458	14.0717	0.41496
11.4761	14.1089	0.41556
11.5064	14.1461	0.41601
11.5367	14.1833	0.41614
11.567	14.2206	0.41647
11.5972	14.2578	0.41647
11.6275	14.295	0.41546
11.6578	14.3322	0.41606
11.6881	14.3695	0.41446
11.7184	14.4067	0.41509
11.7486	14.4439	0.41481
11.7789	14.4811	0.41427
11.8092	14.5184	0.41359
11.8395	14.5556	0.41335
11.8698	14.5928	0.4144
11.9	14.6301	0.41394
11.9303	14.6673	0.41269
11.9606	14.7045	0.41288
11.9909	14.7417	0.41338
12.0212	14.779	0.4145
12.0514	14.8162	0.41506
12.0817	14.8534	0.41629
12.112	14.8906	0.41719
12.1423	14.9279	0.41776
12.1726	14.9651	0.4183
12.2028	15.0023	0.41859
12.2331	15.0396	0.41928
12.2634	15.0768	0.41864
12.2937	15.114	0.41818
12.324	15.1512	0.41749
12.3542	15.1885	0.41702
12.3845	15.2257	0.41652
12.4148	15.2629	0.4169
12.4451	15.3001	0.41701
12.4754	15.3374	0.41655
12.5056	15.3746	0.41632
12.5359	15.4118	0.4166
12.5662	15.449	0.41679
12.5965	15.4863	0.41688
12.6268	15.5235	0.41637
12.657	15.5607	0.41595
12.6873	15.598	0.41547
12.7176	15.6352	0.4152
12.7479	15.6724	0.41503
12.7782	15.7096	0.41464
12.8084	15.7469	0.41431
12.8387	15.7841	0.4142
12.869	15.8213	0.4145
12.8993	15.8585	0.4132
12.9296	15.8958	0.4126
12.9598	15.933	0.41178
12.9901	15.9702	0.41033
13.0204	16.0074	0.40966
13.0507	16.0447	0.40994
13.081	16.0819	0.41072
13.1112	16.1191	0.41084
13.1415	16.1563	0.41008
13.1718	16.1936	0.40958
13.2021	16.2308	0.41048
13.2324	16.268	0.41172
13.2626	16.3053	0.41214
13.2929	16.3425	0.41261
13.3232	16.3797	0.41315
13.3535	16.4169	0.41213
13.3838	16.4542	0.41278
13.414	16.4914	0.41458
13.4443	16.5286	0.41445
13.4746	16.5658	0.41422
13.5049	16.6031	0.41499
13.5352	16.6403	0.41573
13.5654	16.6775	0.41555
13.5957	16.7147	0.41684
13.626	16.752	0.41696
13.6563	16.7892	0.41616
13.6866	16.8264	0.41613
13.7168	16.8636	0.4156
13.7471	16.9009	0.41554
13.7774	16.9381	0.41557
13.8077	16.9753	0.41515
13.838	17.0126	0.41519
13.8682	17.0498	0.41623
13.8985	17.087	0.41675
13.9288	17.1242	0.4163
13.9591	17.1615	0.41683
13.9894	17.1987	0.41697
14.0196	17.2359	0.41782
14.0499	17.2732	0.41879
14.0802	17.3104	0.41937
14.1105	17.3476	0.42061
14.1408	17.3848	0.4223
14.171	17.422	0.42208
14.2013	17.4593	0.42228
14.2316	17.4965	0.42303
14.2619	17.5337	0.42478
14.2922	17.571	0.42541
14.3224	17.6082	0.42553
14.3527	17.6454	0.42744
14.383	17.6826	0.42916
14.4133	17.7199	0.43082
14.4436	17.7571	0.4313
14.4738	17.7943	0.43181
14.5041	17.8316	0.43266
14.5344	17.8688	0.43331
14.5647	17.906	0.43561
14.595	17.9432	0.43289
14.6252	17.9805	0.4336
14.6555	18.0177	0.43402
14.6858	18.0549	0.43381
14.7161	18.0921	0.43351
14.7464	18.1294	0.43522
14.7766	18.1666	0.43717
14.8069	18.2038	0.43748
14.8372	18.241	0.43752
14.8675	18.2783	0.43841
14.8978	18.3155	0.43936
14.928	18.3527	0.4395
14.9583	18.3899	0.43976
14.9886	18.4272	0.44001
15.0189	18.4644	0.44124
15.0492	18.5016	0.44212
15.0794	18.5389	0.44256
15.1097	18.5761	0.44327
15.14	18.6133	0.44458
15.1703	18.6505	0.44527
15.2006	18.6878	0.44629
15.2308	18.725	0.44763
15.2611	18.7622	0.44918
15.2914	18.7994	0.45037
15.3217	18.8367	0.45072
15.352	18.8739	0.45174
15.3822	18.9111	0.45304
15.4125	18.9483	0.45427
15.4428	18.9856	0.45469
15.4731	19.0228	0.45527
15.5034	19.06	0.45696
15.5336	19.0972	0.45847
15.5639	19.1345	0.45821
15.5942	19.1717	0.45835
15.6245	19.2089	0.45878
15.6548	19.2462	0.45882
15.685	19.2834	0.4572
15.7153	19.3206	0.45432
15.7456	19.3578	0.45267
15.7759	19.3951	0.45068
15.8062	19.4323	0.44892
15.8364	19.4695	0.44706
15.8667	19.5067	0.44602
15.897	19.544	0.44429
15.9273	19.5812	0.44395
15.9576	19.6184	0.44366
15.9878	19.6557	0.443
16.0181	19.6929	0.44313
16.0484	19.7301	0.44294
16.0787	19.7673	0.44182
16.109	19.8046	0.44087
16.1392	19.8418	0.43965
16.1695	19.879	0.43851
16.1998	19.9162	0.43735
16.2301	19.9535	0.43706
16.2604	19.9907	0.43563
16.2906	20.0279	0.4351
16.3209	20.0651	0.4349
16.3512	20.1024	0.43457
16.3815	20.1396	0.43468
16.4118	20.1768	0.43496
16.442	20.2141	0.43603
16.4723	20.2513	0.43659
16.5026	20.2885	0.43616
16.5329	20.3257	0.43664
16.5632	20.363	0.43628
16.5934	20.4002	0.43608
16.6237	20.4374	0.4358
16.654	20.4746	0.43448
16.6843	20.5119	0.43496
16.7146	20.5491	0.43498
16.7448	20.5863	0.43463
16.7751	20.6235	0.43428
16.8054	20.6608	0.43439
16.8357	20.698	0.43368
16.866	20.7352	0.43343
16.8962	20.7724	0.43212
16.9265	20.8097	0.43212
16.9568	20.8469	0.43192
16.9871	20.8841	0.43192
17.0174	20.9214	0.43276
17.0476	20.9586	0.43456
17.0779	20.9958	0.43588
17.1082	21.033	0.43655
17.1385	21.0703	0.43759
17.1688	21.1075	0.439
17.199	21.1447	0.44044
17.2293	21.1819	0.44113
17.2596	21.2192	0.44178
17.2899	21.2564	0.44323
17.3202	21.2936	0.44526
17.3504	21.3309	0.44565
17.3807	21.3681	0.44726
17.411	21.4053	0.4474
17.4413	21.4425	0.44823
17.4716	21.4797	0.44963
17.5018	21.517	0.45023
17.5321	21.5542	0.44813
17.5624	21.5914	0.449
17.5927	21.6287	0.44938
17.623	21.6659	0.45024
17.6532	21.7031	0.45015
17.6835	21.7403	0.45024
17.7138	21.7776	0.45047
17.7441	21.8148	0.45139
17.7744	21.852	0.45291
17.8046	21.8893	0.45391
17.8349	21.9265	0.45482
17.8652	21.9637	0.4552
17.8955	22.0009	0.45627
17.9258	22.0382	0.45676
17.956	22.0754	0.45813
17.9863	22.1126	0.4583
18.0166	22.1498	0.45936
18.0469	22.1871	0.45928
18.0772	22.2243	0.45965
18.1074	22.2615	0.45937
18.1377	22.2987	0.45909
18.168	22.336	0.46145
18.1983	22.3732	0.46141
18.2286	22.4104	0.46341
18.2588	22.4476	0.46368
18.2891	22.4849	0.46475
18.3194	22.5221	0.46592
18.3497	22.5593	0.46669
18.38	22.5966	0.46556
18.4102	22.6338	0.46481
18.3926	22.6121	0.4655
18.4708	22.7082	0.46446
18.5011	22.7455	0.46388
18.5314	22.7827	0.46295
18.5616	22.8199	0.46327
18.5919	22.8571	0.46217
18.6222	22.8944	0.46067
18.6525	22.9316	0.459
18.6828	22.9688	0.45842
18.713	23.006	0.45769
18.7433	23.0433	0.45656
18.7736	23.0805	0.45616
18.8039	23.1177	0.4568
18.8342	23.1549	0.45617
18.8644	23.1922	0.45543
18.8947	23.2294	0.45471
18.925	23.2666	0.45413
18.9553	23.3039	0.45288
18.9856	23.3411	0.45208
19.0158	23.3783	0.45122
19.0461	23.4155	0.45074
19.0764	23.4528	0.45042
19.1067	23.49	0.4501
19.137	23.5272	0.44905
19.1672	23.5644	0.44836
19.1975	23.6017	0.44836
19.2278	23.6389	0.44873
19.2581	23.6761	0.44907
19.2884	23.7133	0.44776
19.3186	23.7506	0.44873
19.3489	23.7878	0.4492
19.3792	23.825	0.4492
19.4095	23.8623	0.4478
19.4398	23.8995	0.44673
19.47	23.9367	0.44648
19.5003	23.9739	0.44447
19.5306	24.0112	0.44439
19.5609	24.0484	0.44414
19.5912	24.0856	0.44372
19.6214	24.1228	0.44284
19.6517	24.1601	0.44268
19.682	24.1973	0.44244
19.7123	24.2345	0.44174
19.7426	24.2718	0.43949
19.7728	24.309	0.43754
19.8031	24.3462	0.43645
19.8334	24.3834	0.43507
19.8637	24.4207	0.43454
19.894	24.4579	0.43387
19.9242	24.4951	0.43194
19.9545	24.5323	0.43137
19.9848	24.5696	0.43042
20.0151	24.6068	0.42927
20.0454	24.644	0.4286
20.0756	24.6812	0.42851
20.1059	24.7185	0.42859
20.1362	24.7557	0.42781
20.1665	24.7929	0.42742
20.1968	24.8301	0.42829
20.227	24.8674	0.42786
20.2573	24.9046	0.42775
20.2876	24.9418	0.42873
20.3179	24.9791	0.42921
20.3482	25.0163	0.42945
20.3784	25.0535	0.42969
20.4087	25.0907	0.4303
20.439	25.128	0.43082
20.4693	25.1652	0.43097
20.4996	25.2024	0.43209
20.5298	25.2396	0.43218
20.5601	25.2769	0.43247
20.5904	25.3141	0.43262
20.6207	25.3513	0.4335
20.651	25.3885	0.43428
20.6812	25.4258	0.43495
20.7115	25.463	0.4365
20.7418	25.5002	0.43733
20.7721	25.5374	0.43769
20.8024	25.5747	0.43895
20.8326	25.6119	0.44042
20.8629	25.6491	0.44076
20.8932	25.6864	0.44035
20.9235	25.7236	0.44064
20.9538	25.7608	0.44073
20.984	25.798	0.43998
21.0143	25.8353	0.43896
21.0446	25.8725	0.43907
21.0749	25.9097	0.43859
21.1052	25.947	0.43763
21.1354	25.9842	0.43727
21.1657	26.0214	0.4371
21.196	26.0586	0.4374
21.2263	26.0958	0.43742
21.2566	26.1331	0.43626
21.2868	26.1703	0.43545
21.3171	26.2075	0.43532
21.3474	26.2448	0.43533
21.3777	26.282	0.43502
21.408	26.3192	0.43484
21.4382	26.3564	0.43524
21.4685	26.3937	0.43595
21.4988	26.4309	0.43621
21.5291	26.4681	0.43599
21.5594	26.5053	0.43572
21.5896	26.5426	0.43621
21.6199	26.5798	0.43617
21.6502	26.617	0.43706
21.6805	26.6543	0.43704
21.7108	26.6915	0.43748
21.741	26.7287	0.43734
21.7713	26.7659	0.43777
21.8016	26.8032	0.43838
21.8319	26.8404	0.43832
21.8622	26.8776	0.43858
21.8924	26.9148	0.43732
21.9227	26.9521	0.43605
21.953	26.9893	0.43587
21.9833	27.0265	0.4357
22.0136	27.0637	0.4354
22.0438	27.101	0.4351
22.0741	27.1382	0.43471
22.1044	27.1754	0.43493
22.1347	27.2127	0.43468
22.165	27.2499	0.43534
22.1952	27.2871	0.43638
22.2255	27.3243	0.43717
22.2558	27.3616	0.43836
22.2861	27.3988	0.43976
22.3164	27.436	0.44111
22.3466	27.4732	0.44199
22.3769	27.5105	0.4431
22.4072	27.5477	0.44452
22.4375	27.5849	0.4466
22.4678	27.6221	0.44811
22.498	27.6594	0.44791
22.5283	27.6966	0.44853
22.5586	27.7338	0.4491
22.5889	27.771	0.44997
22.6192	27.8083	0.45017
22.6494	27.8455	0.45023
22.6797	27.8827	0.44954
22.71	27.92	0.44717
22.7403	27.9572	0.44506
22.7706	27.9944	0.44494
22.8008	28.0316	0.44473
22.8311	28.0689	0.44332
22.8614	28.1061	0.44308
22.8917	28.1433	0.44207
22.922	28.1805	0.44182
22.9522	28.2178	0.44214
22.9825	28.255	0.44158
23.0128	28.2922	0.4414
23.0431	28.3295	0.44117
23.0734	28.3667	0.43981
23.1036	28.4039	0.43793
23.1339	28.4411	0.43728
23.1642	28.4784	0.4365
23.1945	28.5156	0.43587
23.2248	28.5528	0.4362
23.255	28.59	0.43587
23.2853	28.6273	0.43577
23.3156	28.6645	0.43585
23.3459	28.7017	0.43624
23.3762	28.7389	0.43683
23.4064	28.7762	0.43743
23.4367	28.8134	0.43819
23.467	28.8506	0.43887
23.4973	28.8879	0.43923
23.5276	28.9251	0.4401
23.5578	28.9623	0.44038
23.5881	28.9995	0.44015
23.6184	29.0368	0.44121
23.6487	29.074	0.44242
23.679	29.1112	0.44281
23.7092	29.1484	0.44298
23.7395	29.1857	0.44257
23.7698	29.2229	0.44325
23.8001	29.2601	0.44499
23.8304	29.2973	0.44572
23.8606	29.3346	0.44628
23.8909	29.3718	0.44702
23.9212	29.409	0.44698
23.9515	29.4462	0.44709
23.9818	29.4835	0.44739
24.012	29.5207	0.44799
24.0423	29.5579	0.44732
24.0726	29.5952	0.44688
24.1029	29.6324	0.44708
24.1332	29.6696	0.44694
24.1634	29.7068	0.4468
24.1937	29.7441	0.44663
24.224	29.7813	0.4463
24.2543	29.8185	0.44643
24.2846	29.8557	0.44649
24.3148	29.893	0.44621
24.3451	29.9302	0.44597
24.3754	29.9674	0.44599
24.4057	30.0047	0.44623
24.436	30.0419	0.44603
24.4662	30.0791	0.44733
24.4965	30.1163	0.44784
24.5268	30.1535	0.44716
24.5571	30.1908	0.44723
24.5874	30.228	0.44868
24.6176	30.2652	0.4492
24.6479	30.3025	0.44882
24.6782	30.3397	0.4494
24.7085	30.3769	0.44965
24.7388	30.4141	0.4492
24.769	30.4514	0.4504
24.7993	30.4886	0.45033
24.8296	30.5258	0.45126
24.8599	30.5631	0.45167
24.8902	30.6003	0.45267
24.9204	30.6375	0.45313
24.9507	30.6747	0.45336
24.981	30.712	0.45372
25.0113	30.7492	0.45331
25.0416	30.7864	0.45304
25.0718	30.8236	0.45357
25.1021	30.8609	0.45507
25.1324	30.8981	0.45498
25.1627	30.9353	0.45445
25.193	30.9725	0.45399
25.2232	31.0098	0.45308
25.2535	31.047	0.45265
25.2838	31.0842	0.45139
25.3141	31.1214	0.4501
25.3444	31.1587	0.44847
25.3746	31.1959	0.44787
25.4049	31.2331	0.44694
25.4352	31.2704	0.44693
25.4655	31.3076	0.44669
25.4958	31.3448	0.44752
25.526	31.382	0.44772
25.5563	31.4193	0.44702
25.5866	31.4565	0.44794
25.6169	31.4937	0.44838
25.6472	31.5309	0.44925
25.6774	31.5682	0.44876
25.7077	31.6054	0.44989
25.738	31.6426	0.44864
25.7683	31.6798	0.44727
25.7986	31.7171	0.44823
25.8288	31.7543	0.44795
25.8591	31.7915	0.44705
25.8894	31.8287	0.44516
25.9197	31.866	0.44415
25.95	31.9032	0.44207
25.9802	31.9404	0.44353
26.0105	31.9777	0.4432
26.0408	32.0149	0.44255
26.0711	32.0521	0.44216
26.1014	32.0893	0.44178
26.1316	32.1266	0.44054
26.1619	32.1638	0.43961
26.1922	32.201	0.44009
26.2225	32.2382	0.43997
26.2528	32.2755	0.43993
26.283	32.3127	0.4393
26.3133	32.3499	0.43878
26.3436	32.3871	0.43748
26.3739	32.4244	0.43693
26.4042	32.4616	0.43626
26.4344	32.4988	0.43569
26.4647	32.5361	0.43519
26.495	32.5733	0.435
26.5253	32.6105	0.43546
26.5556	32.6477	0.43571
26.5858	32.685	0.43548
26.6161	32.7222	0.43561
26.6464	32.7594	0.43565
26.6767	32.7966	0.43535
26.707	32.8339	0.43463
26.7372	32.8711	0.43614
26.7675	32.9083	0.43697
26.7978	32.9455	0.43648
26.8281	32.9828	0.436
26.8584	33.02	0.43535
26.8886	33.0572	0.43516
26.9189	33.0945	0.43515
26.9492	33.1317	0.43458
26.9795	33.1689	0.4346
27.0098	33.2061	0.43443
27.04	33.2434	0.43437
27.0703	33.2806	0.43405
27.1006	33.3178	0.43352
27.1309	33.355	0.43276
27.1612	33.3923	0.43237
27.1914	33.4295	0.43344
27.2217	33.4667	0.43345
27.252	33.504	0.43282
27.2823	33.5412	0.43325
27.3126	33.5784	0.43424
27.3428	33.6156	0.43462
27.3731	33.6529	0.43508
27.4034	33.6901	0.43504
27.4337	33.7273	0.43407
27.464	33.7645	0.43393
27.4942	33.8018	0.43297
27.5245	33.839	0.43207
27.5548	33.8762	0.43143
27.5851	33.9134	0.43296
27.6154	33.9507	0.43275
27.6174	33.9532	0.43175
27.6759	34.0251	0.43196
27.7062	34.0624	0.43371
27.7365	34.0996	0.43373
27.7668	34.1368	0.43429
27.797	34.174	0.43501
27.8273	34.2112	0.43483
27.8576	34.2485	0.43475
27.8879	34.2857	0.43395
27.9182	34.3229	0.43286
27.9484	34.3602	0.4326
27.9787	34.3974	0.43215
28.009	34.4346	0.4327
28.0393	34.4718	0.43314
28.0696	34.5091	0.43444
28.0998	34.5463	0.4335
28.1301	34.5835	0.43254
28.1604	34.6208	0.43314
28.1907	34.658	0.434
28.221	34.6952	0.43253
28.2512	34.7324	0.43332
28.2815	34.7696	0.43204
28.3118	34.8069	0.431
28.3421	34.8441	0.43072
28.3724	34.8813	0.43033
28.4026	34.9186	0.42946
28.4329	34.9558	0.42843
28.4632	34.993	0.42679
28.4935	35.0302	0.42671
28.5238	35.0675	0.42755
28.554	35.1047	0.42824
28.5843	35.1419	0.42783
28.6146	35.1791	0.42869
28.6449	35.2164	0.42935
28.6752	35.2536	0.43074
28.7054	35.2908	0.43113
28.7357	35.328	0.43089
28.766	35.3653	0.43071
28.7963	35.4025	0.43139
28.8266	35.4397	0.43231
28.8568	35.477	0.43263
28.8871	35.5142	0.43285
28.9174	35.5514	0.43221
28.9477	35.5886	0.43271
28.978	35.6259	0.43305
29.0082	35.6631	0.43342
29.0385	35.7003	0.4327
29.0688	35.7375	0.43205
29.0991	35.7748	0.43199
29.1294	35.812	0.43346
29.1596	35.8492	0.43406
29.1899	35.8865	0.43471
29.2202	35.9237	0.4348
29.2505	35.9609	0.43637
29.2808	35.9981	0.4382
29.311	36.0354	0.4386
29.3413	36.0726	0.43825
29.3716	36.1098	0.43761
29.4019	36.147	0.4376
29.4322	36.1843	0.43749
29.4624	36.2215	0.43677
29.4927	36.2587	0.43595
29.523	36.2959	0.43586
29.5533	36.3332	0.43561
29.5836	36.3704	0.43464
29.6138	36.4076	0.43381
29.6441	36.4449	0.4346
29.6744	36.4821	0.43579
29.7047	36.5193	0.43672
29.735	36.5565	0.43666
29.7652	36.5938	0.43712
29.7955	36.631	0.43739
29.8258	36.6682	0.43891
29.8561	36.7054	0.43886
29.8864	36.7427	0.44018
29.9166	36.7799	0.43942
29.9469	36.8171	0.43824
29.9772	36.8543	0.43831
30.0075	36.8916	0.43789
30.0378	36.9288	0.43838
30.068	36.966	0.43896
30.0983	37.0033	0.44158
30.1286	37.0405	0.44165
30.1589	37.0777	0.44358
30.1892	37.1149	0.44497
30.2194	37.1522	0.44532
30.2497	37.1894	0.44545
30.28	37.2266	0.44503
30.3103	37.2638	0.44615
30.3406	37.3011	0.4462
30.3708	37.3383	0.44662
30.4011	37.3755	0.44811
30.4314	37.4127	0.44884
30.4617	37.45	0.44813
30.492	37.4872	0.4481
30.5222	37.5244	0.44929
30.5525	37.5617	0.44902
30.5828	37.5989	0.44896
30.6131	37.6361	0.44848
30.6434	37.6733	0.44784
30.6736	37.7105	0.4471
30.7039	37.7478	0.44653
30.7342	37.785	0.44484
30.7645	37.8222	0.44355
30.7948	37.8595	0.44216
30.825	37.8967	0.44056
30.8553	37.9339	0.43964
30.8856	37.9711	0.4384
30.9159	38.0084	0.43637
30.9462	38.0456	0.43412
30.9764	38.0828	0.43281
31.0067	38.12	0.43106
31.037	38.1573	0.42906
31.0673	38.1945	0.42631
31.0976	38.2317	0.42412
31.1278	38.2689	0.42246
31.1581	38.3062	0.4203
31.1884	38.3434	0.41684
31.2187	38.3806	0.41539
31.249	38.4179	0.41332
31.2792	38.4551	0.41187
31.3095	38.4923	0.41005
31.3398	38.5295	0.40964
31.3701	38.5668	0.40821
31.4004	38.604	0.40593
31.4306	38.6412	0.40268
31.4609	38.6784	0.399
31.4912	38.7157	0.39684
31.5215	38.7529	0.39494
31.5518	38.7901	0.3914
31.582	38.8274	0.38755
31.6123	38.8646	0.38397
31.6426	38.9018	0.38102
31.6729	38.939	0.37807
31.7032	38.9763	0.37571
31.7334	39.0135	0.3732
31.7637	39.0507	0.37066
31.794	39.0879	0.36692
31.8243	39.1252	0.36366
31.8546	39.1624	0.36013
31.8848	39.1996	0.35586
31.9151	39.2368	0.35225
31.9454	39.2741	0.34918
31.9757	39.3113	0.34488
32.006	39.3485	0.34173
32.0362	39.3858	0.33906
32.0665	39.423	0.33873
32.0968	39.4602	0.33836
32.1271	39.4974	0.33747
32.1574	39.5347	0.33631
32.1876	39.5719	0.33518
32.2179	39.6091	0.33387
32.2482	39.6463	0.33156
32.2785	39.6836	0.32969
32.3088	39.7208	0.32752
32.339	39.758	0.32617
32.3693	39.7953	0.32342
32.3996	39.8325	0.32
32.4299	39.8697	0.31654
32.4602	39.9069	0.31412
32.4904	39.9442	0.31002
32.5207	39.9814	0.30575
32.551	40.0186	0.30489
32.5813	40.0558	0.30374
32.6116	40.0931	0.30187
32.6418	40.1303	0.29955
32.6721	40.1675	0.29718
32.7024	40.2047	0.2956
32.7327	40.242	0.29361
32.763	40.2792	0.29118
32.7932	40.3164	0.28895
32.8235	40.3536	0.28667
32.8538	40.3909	0.28484
32.8841	40.4281	0.28347
32.9144	40.4653	0.28216
32.9446	40.5025	0.28139
32.9749	40.5398	0.28002
33.0052	40.577	0.27814
33.0355	40.6142	0.27649
33.0658	40.6515	0.27562
33.096	40.6887	0.27459
33.1263	40.7259	0.27291
33.1566	40.7631	0.27111
33.1869	40.8004	0.2692
33.2172	40.8376	0.26793
33.2474	40.8748	0.26656
33.2777	40.912	0.26468
33.308	40.9493	0.26327
33.3383	40.9865	0.26229
33.3686	41.0237	0.26094
33.3988	41.0609	0.25892
33.4291	41.0982	0.25728
33.4594	41.1354	0.25483
33.4897	41.1726	0.25188
33.52	41.2099	0.24948
33.5502	41.2471	0.24541
33.5805	41.2843	0.24286
33.6108	41.3215	0.2397
33.6411	41.3588	0.23878
33.6714	41.396	0.23829
33.7016	41.4332	0.23676
33.7319	41.4704	0.23614
33.7622	41.5077	0.23585
33.7925	41.5449	0.23629
33.8228	41.5821	0.23511
33.853	41.6193	0.23467
33.8833	41.6566	0.23381
33.9136	41.6938	0.23284
33.9439	41.731	0.23173
33.9742	41.7683	0.23052
34.0044	41.8055	0.22895
34.0347	41.8427	0.22649
34.065	41.8799	0.22709
34.0953	41.9172	0.22586
34.1256	41.9544	0.22439
34.1558	41.9916	0.22236
34.1861	42.0288	0.22133
34.2164	42.0661	0.21967
34.2467	42.1033	0.21842
34.277	42.1405	0.21685
34.3072	42.1778	0.21554
34.3375	42.215	0.21474
34.3678	42.2522	0.213
34.3981	42.2894	0.21134
34.4284	42.3267	0.21019
34.4586	42.3639	0.20887
34.4889	42.4011	0.20774
34.5192	42.4383	0.20667
34.5495	42.4756	0.20534
34.5798	42.5128	0.20431
34.61	42.55	0.20331
34.6403	42.5872	0.20173
34.6706	42.6245	0.20047
34.7009	42.6617	0.19926
34.7312	42.6989	0.19842
34.7614	42.7362	0.19724
34.7917	42.7734	0.19631
34.822	42.8106	0.19566
34.8523	42.8478	0.19443
34.8826	42.885	0.19389
34.9128	42.9223	0.19318
34.9431	42.9595	0.19233
34.9734	42.9967	0.19148
35.0037	43.034	0.19121
35.034	43.0712	0.19032
35.0642	43.1084	0.18941
35.0945	43.1456	0.18893
35.1248	43.1829	0.18883
35.1551	43.2201	0.18859
35.1854	43.2573	0.18789
35.2156	43.2946	0.1872
35.2459	43.3318	0.18604
35.2762	43.369	0.18515
35.3065	43.4062	0.18375
35.3368	43.4434	0.18342
35.367	43.4807	0.18378
35.3973	43.5179	0.18271
35.4276	43.5551	0.18235
35.4579	43.5924	0.18152
35.4882	43.6296	0.18045
35.5184	43.6668	0.17992
35.5487	43.704	0.17975
35.579	43.7413	0.17892
35.6093	43.7785	0.17852
35.6396	43.8157	0.17874
35.6698	43.8529	0.17887
35.7001	43.8902	0.17847
35.7304	43.9274	0.17877
35.7607	43.9646	0.17868
35.791	44.0018	0.17889
35.8212	44.0391	0.17871
35.8515	44.0763	0.17877
35.8818	44.1135	0.17892
35.9121	44.1508	0.17898
35.9424	44.188	0.1793
35.9726	44.2252	0.17908
36.0029	44.2624	0.17898
36.0332	44.2997	0.17872
36.0635	44.3369	0.17861
36.0938	44.3741	0.17906
36.124	44.4113	0.1794
36.1543	44.4486	0.17916
36.1846	44.4858	0.17884
36.2149	44.523	0.17812
36.2452	44.5603	0.17766
36.2754	44.5975	0.17768
36.3057	44.6347	0.1772
36.336	44.6719	0.1776
36.3663	44.7092	0.17705
36.3966	44.7464	0.17669
36.4478	44.8094	0.17588
36.4571	44.8208	0.17666
36.4874	44.8581	0.17626
36.5177	44.8953	0.17626
36.548	44.9325	0.17635
36.5782	44.9697	0.17721
36.6085	45.007	0.17725
36.6388	45.0442	0.17695
36.6691	45.0814	0.17707
36.6994	45.1187	0.17549
36.7296	45.1559	0.1759
36.7599	45.1931	0.17569
36.7902	45.2303	0.17545
36.8205	45.2676	0.17483
36.8508	45.3048	0.17473
36.881	45.342	0.1745
36.9113	45.3792	0.17392
36.9416	45.4165	0.17374
36.9719	45.4537	0.17282
37.0022	45.4909	0.17241
37.0324	45.5281	0.17165
37.0627	45.5654	0.17116
37.093	45.6026	0.17038
37.1233	45.6398	0.17016
37.1536	45.6771	0.17002
37.1838	45.7143	0.16911
37.2141	45.7515	0.16903
37.2444	45.7887	0.16854
37.2747	45.826	0.16745
37.305	45.8632	0.16701
37.3352	45.9004	0.16649
37.3655	45.9376	0.16611
37.3958	45.9749	0.16573
37.4261	46.0121	0.16602
37.4564	46.0493	0.16514
37.4866	46.0865	0.16499
37.5169	46.1238	0.16559
37.5472	46.161	0.16494
37.5775	46.1982	0.16551
37.6078	46.2355	0.16487
37.638	46.2727	0.16485
37.6683	46.3099	0.16568
37.6986	46.3471	0.16622
37.7289	46.3843	0.16651
37.7592	46.4216	0.16753
37.7894	46.4588	0.16705
37.8197	46.496	0.1668
37.85	46.5333	0.1669
37.8803	46.5705	0.16657
37.9106	46.6077	0.16683
37.9408	46.6449	0.16636
37.9711	46.6822	0.16539
38.0014	46.7194	0.16541
38.0317	46.7566	0.16451
38.062	46.7938	0.16559
38.0922	46.8311	0.16535
38.1225	46.8683	0.16528
38.1528	46.9055	0.16587
38.1831	46.9427	0.16582
38.2134	46.98	0.16578
38.2436	47.0172	0.16636
38.2739	47.0544	0.16662
38.3042	47.0917	0.1664
38.3345	47.1289	0.16603
38.3648	47.1661	0.16648
38.395	47.2033	0.16587
38.4253	47.2406	0.16571
38.4556	47.2778	0.1654
38.4859	47.315	0.16473
38.5162	47.3522	0.16438
38.5464	47.3895	0.16394
38.5767	47.4267	0.16335
38.607	47.4639	0.16285
38.6373	47.5012	0.16269
38.6676	47.5384	0.16202
38.6978	47.5756	0.16138
38.7281	47.6128	0.16131
38.7584	47.6501	0.16078
38.7887	47.6873	0.16106
38.819	47.7245	0.16016
38.8492	47.7617	0.15959
38.8795	47.799	0.16078
38.9098	47.8362	0.16101
38.9401	47.8734	0.16175
38.9704	47.9106	0.16255
39.0006	47.9479	0.16289
39.0309	47.9851	0.16326
39.0612	48.0223	0.16297
39.0915	48.0596	0.16258
39.1218	48.0968	0.16259
39.152	48.134	0.1625
39.1823	48.1712	0.16239
39.2126	48.2085	0.16248
39.2429	48.2457	0.16222
39.2732	48.2829	0.1624
39.3034	48.3201	0.16215
39.3337	48.3574	0.16198
39.364	48.3946	0.16171
39.3943	48.4318	0.1618
39.4246	48.469	0.16194
39.4548	48.5063	0.1619
39.4851	48.5435	0.16158
39.5154	48.5807	0.16169
39.5457	48.618	0.16154
39.576	48.6552	0.1608
39.6062	48.6924	0.1604
39.6365	48.7296	0.16049
39.6668	48.7669	0.16117
39.6971	48.8041	0.16077
39.7274	48.8413	0.16298
39.7576	48.8785	0.16364
39.7879	48.9158	0.16305
39.8182	48.953	0.16345
39.8485	48.9902	0.16321
39.8788	49.0274	0.16275
39.909	49.0647	0.16271
39.9393	49.1019	0.16234
39.9696	49.1391	0.16227
39.9999	49.1763	0.16272
40.0302	49.2136	0.163

## Sheet: Figure 3c
Figure 3c
Time (s)	Strain	Average Fractional Extension
0	0	0.13108
0.04	0.04661	0.13182
0.08	0.09321	0.13233
0.12	0.13982	0.13275
0.16	0.18643	0.13312
0.2	0.23303	0.13329
0.24	0.27964	0.13359
0.28	0.32625	0.13364
0.32	0.37285	0.13387
0.36	0.41946	0.13399
0.4	0.46607	0.13395
0.44	0.51267	0.13398
0.48	0.55928	0.134
0.52	0.60589	0.13421
0.56	0.6525	0.13429
0.6	0.6991	0.13426
0.64	0.74571	0.13449
0.68	0.79232	0.13464
0.72	0.83892	0.13464
0.76	0.88553	0.13493
0.8	0.93214	0.13518
0.84	0.97874	0.13532
0.88	1.02535	0.13561
0.92	1.07196	0.13601
0.96	1.11856	0.13622
1	1.16517	0.13652
1.04	1.21178	0.13676
1.08	1.25838	0.13711
1.12	1.30499	0.13744
1.16	1.3516	0.138
1.2	1.3982	0.13855
1.24	1.44481	0.13915
1.28	1.49142	0.13953
1.32	1.53802	0.13971
1.36	1.58463	0.14
1.4	1.63124	0.14046
1.44	1.67784	0.14096
1.48	1.72445	0.1417
1.52	1.77106	0.14259
1.56	1.81767	0.14341
1.6	1.86427	0.14406
1.64	1.91088	0.14498
1.68	1.95749	0.14616
1.72	2.00409	0.14739
1.76	2.0507	0.14845
1.8	2.09731	0.14958
1.84	2.14391	0.15057
1.88	2.19052	0.15203
1.92	2.23713	0.15382
1.96	2.28373	0.15474
2	2.33034	0.15572
2.04	2.37695	0.15638
2.08	2.42355	0.15712
2.12	2.47016	0.15755
2.16	2.51677	0.15835
2.2	2.56337	0.15934
2.24	2.60998	0.16044
2.28	2.65659	0.16148
2.32	2.70319	0.16292
2.36	2.7498	0.16437
2.4	2.79641	0.1657
2.44	2.84301	0.16683
2.48	2.88962	0.16789
2.52	2.93623	0.16951
2.56	2.98284	0.17137
2.6	3.02944	0.17307
2.64	3.07605	0.17456
2.68	3.12266	0.17648
2.72	3.16926	0.17787
2.76	3.21587	0.17939
2.8	3.26248	0.18115
2.84	3.30908	0.18289
2.88	3.35569	0.18453
2.92	3.4023	0.18602
2.96	3.4489	0.18852
3	3.49551	0.19114
3.04	3.54212	0.19364
3.08	3.58872	0.19634
3.12	3.63533	0.20009
3.16	3.68194	0.20319
3.2	3.72854	0.20522
3.24	3.77515	0.20767
3.28	3.82176	0.21129
3.32	3.86836	0.21485
3.36	3.91497	0.21803
3.4	3.96158	0.22102
3.44	4.00818	0.2236
3.48	4.05479	0.22566
3.52	4.1014	0.22794
3.56	4.14801	0.23029
3.6	4.19461	0.23302
3.64	4.24122	0.23721
3.68	4.28783	0.24151
3.72	4.33443	0.24478
3.76	4.38104	0.24766
3.8	4.42765	0.25035
3.84	4.47425	0.25313
3.88	4.52086	0.25601
3.92	4.56747	0.25914
3.96	4.61407	0.26284
4	4.66068	0.26723
4.04	4.70729	0.27033
4.08	4.75389	0.27454
4.12	4.8005	0.27798
4.16	4.84711	0.28053
4.2	4.89371	0.28298
4.24	4.94032	0.28748
4.28	4.98693	0.2905
4.32	5.03353	0.29314
4.36	5.08014	0.29571
4.4	5.12675	0.29959
4.44	5.17335	0.30239
4.48	5.21996	0.30448
4.52	5.26657	0.30735
4.56	5.31318	0.31072
4.6	5.35978	0.31357
4.64	5.40639	0.31703
4.68	5.453	0.3206
4.72	5.4996	0.32393
4.76	5.54621	0.32682
4.8	5.59282	0.32943
4.84	5.63942	0.33238
4.88	5.68603	0.33554
4.92	5.73264	0.33879
4.96	5.77924	0.34317
5	5.82585	0.34658
5.04	5.87246	0.34939
5.08	5.91906	0.35254
5.12	5.96567	0.3565
5.16	6.01228	0.35988
5.2	6.05888	0.36204
5.24	6.10549	0.36465
5.28	6.1521	0.36678
5.32	6.1987	0.36807
5.36	6.24531	0.37044
5.4	6.29192	0.37354
5.44	6.33852	0.37738
5.48	6.38513	0.38083
5.52	6.43174	0.38404
5.56	6.47835	0.38719
5.6	6.52495	0.38812
5.64	6.57156	0.39109
5.68	6.61817	0.39166
5.72	6.66477	0.39377
5.76	6.71138	0.39464
5.8	6.75799	0.39611
5.84	6.80459	0.39737
5.88	6.8512	0.40019
5.92	6.89781	0.40332
5.96	6.94441	0.40388
6	6.99102	0.40693
6.04	7.03763	0.41013
6.08	7.08423	0.41248
6.12	7.13084	0.41473
6.16	7.17745	0.41625
6.2	7.22405	0.41792
6.24	7.27066	0.42032
6.28	7.31727	0.42086
6.32	7.36387	0.42426
6.36	7.41048	0.42607
6.4	7.45709	0.42606
6.44	7.50369	0.42864
6.48	7.5503	0.43086
6.52	7.59691	0.43511
6.56	7.64352	0.43669
6.6	7.69012	0.43952
6.64	7.73673	0.44117
6.68	7.78334	0.44358
6.72	7.82994	0.4442
6.76	7.87655	0.44726
6.8	7.92316	0.44655
6.84	7.96976	0.44728
6.88	8.01637	0.44784
6.92	8.06298	0.44848
6.96	8.10958	0.44749
7	8.15619	0.44782
7.04	8.2028	0.44805
7.08	8.2494	0.44648
7.12	8.29601	0.4455
7.16	8.34262	0.44696
7.2	8.38922	0.44841
7.24	8.43583	0.44782
7.28	8.48244	0.44869
7.32	8.52904	0.44975
7.36	8.57565	0.45045
7.4	8.62226	0.45031
7.44	8.66886	0.45168
7.48	8.71547	0.45288
7.52	8.76208	0.45457
7.56	8.80869	0.45719
7.6	8.85529	0.45579
7.64	8.9019	0.45613
7.68	8.94851	0.4567
7.72	8.99511	0.45684
7.76	9.04172	0.4582
7.8	9.08833	0.45515
7.84	9.13493	0.45167
7.88	9.18154	0.45241
7.92	9.22815	0.45266
7.96	9.27475	0.45349
8	9.32136	0.45461
8.04	9.36797	0.45557
8.08	9.41457	0.45785
8.12	9.46118	0.45878
8.16	9.50779	0.45773
8.2	9.55439	0.45651
8.24	9.601	0.45712
8.28	9.64761	0.45663
8.32	9.69421	0.45701
8.36	9.74082	0.4561
8.4	9.78743	0.45579
8.44049	9.83461	0.45789
8.48	9.88064	0.45759
8.52	9.92725	0.45772
8.56	9.97386	0.4584
8.6	10.0205	0.4592
8.64	10.0671	0.45944
8.68	10.1137	0.45953
8.72	10.1603	0.45937
8.76	10.2069	0.46101
8.8	10.2535	0.46301
8.84	10.3001	0.4639
8.88	10.3467	0.46342
8.92	10.3933	0.46412
8.96	10.4399	0.46354
9	10.4865	0.46424
9.04	10.5331	0.46462
9.08	10.5797	0.4663
9.12	10.6264	0.4677
9.16	10.673	0.46815
9.2	10.7196	0.4695
9.24	10.7662	0.47038
9.28	10.8128	0.47062
9.32	10.8594	0.47248
9.36	10.906	0.4745
9.4	10.9526	0.47457
9.44	10.9992	0.47607
9.48	11.0458	0.47525
9.52	11.0924	0.47553
9.56	11.139	0.47696
9.6	11.1856	0.47788
9.64	11.2322	0.47973
9.68	11.2789	0.48313
9.72	11.3255	0.48609
9.76	11.3721	0.48772
9.8	11.4187	0.48813
9.84	11.4653	0.48947
9.88	11.5119	0.49182
9.92	11.5585	0.49311
9.96	11.6051	0.49198
10	11.6517	0.49267
10.04	11.6983	0.49142
10.08	11.7449	0.4912
10.12	11.7915	0.49324
10.16	11.8381	0.49289
10.2	11.8847	0.49132
10.24	11.9313	0.49031
10.28	11.9779	0.49026
10.32	12.0245	0.49292
10.36	12.0712	0.49638
10.4	12.1178	0.49847
10.44	12.1644	0.49922
10.48	12.211	0.50101
10.52	12.2576	0.49855
10.56	12.3042	0.49777
10.6	12.3508	0.49858
10.64	12.3974	0.49915
10.68	12.444	0.49888
10.72	12.4906	0.49902
10.76	12.5372	0.49901
10.8	12.5838	0.49899
10.84	12.6304	0.50011
10.88	12.677	0.5003
10.92	12.7237	0.50254
10.96	12.7703	0.50417
11	12.8169	0.50547
11.04	12.8635	0.5049
11.08	12.9101	0.50495
11.12	12.9567	0.50467
11.16	13.0033	0.50499
11.2	13.0499	0.50562
11.24	13.0965	0.50756
11.28	13.1431	0.50914
11.32	13.1897	0.50984
11.4261	13.3134	0.50845
11.4	13.2829	0.5082
11.44	13.3295	0.50911
11.48	13.3762	0.51134
11.52	13.4228	0.51301
11.56	13.4694	0.51262
11.6	13.516	0.51416
11.64	13.5626	0.51536
11.68	13.6092	0.51419
11.72	13.6558	0.51516
11.76	13.7024	0.51556
11.8	13.749	0.51705
11.84	13.7956	0.51705
11.88	13.8422	0.51791
11.92	13.8888	0.5167
11.96	13.9354	0.51932
12	13.982	0.51855
12.04	14.0287	0.51838
12.08	14.0753	0.51697
12.12	14.1219	0.51813
12.16	14.1685	0.51689
12.2	14.2151	0.51386
12.24	14.2617	0.51286
12.28	14.3083	0.51291
12.32	14.3549	0.51393
12.36	14.4015	0.51403
12.4	14.4481	0.51558
12.44	14.4947	0.51521
12.48	14.5413	0.51769
12.52	14.5879	0.51871
12.56	14.6345	0.51915
12.6	14.6811	0.51943
12.64	14.7278	0.51949
12.68	14.7744	0.51769
12.72	14.821	0.51648
12.76	14.8676	0.51722
12.8	14.9142	0.51589
12.84	14.9608	0.51622
12.88	15.0074	0.51624
12.92	15.054	0.51694
12.96	15.1006	0.5181
13	15.1472	0.51838
13.04	15.1938	0.51794
13.08	15.2404	0.51767
13.12	15.287	0.51934
13.16	15.3336	0.51945
13.2	15.3802	0.51818
13.24	15.4268	0.51947
13.28	15.4735	0.51966
13.32	15.5201	0.51839
13.36	15.5667	0.51717
13.4	15.6133	0.51748
13.44	15.6599	0.51557
13.48	15.7065	0.51394
13.52	15.7531	0.51451
13.56	15.7997	0.51447
13.6	15.8463	0.51369
13.64	15.8929	0.51208
13.68	15.9395	0.51045
13.72	15.9861	0.50929
13.76	16.0327	0.50891
13.8	16.0794	0.50722
13.84	16.1259	0.50723
13.88	16.1726	0.50577
13.92	16.2192	0.50435
13.96	16.2658	0.50377
14	16.3124	0.50474
14.04	16.359	0.50426
14.08	16.4056	0.50362
14.12	16.4522	0.50243
14.16	16.4988	0.50393
14.2	16.5454	0.5037
14.24	16.592	0.50424
14.28	16.6386	0.50573
14.32	16.6852	0.50706
14.36	16.7318	0.50968
14.4	16.7784	0.51019
14.44	16.8251	0.51166
14.48	16.8717	0.51221
14.52	16.9183	0.5128
14.56	16.9649	0.51316
14.6	17.0115	0.51307
14.64	17.0581	0.51288
14.68	17.1047	0.51565
14.72	17.1513	0.51622
14.76	17.1979	0.51611
14.8	17.2445	0.51665
14.84	17.2911	0.51632
14.88	17.3377	0.51738
14.92	17.3843	0.51581
14.96	17.4309	0.5162
15	17.4776	0.51441
15.04	17.5242	0.51468
15.08	17.5708	0.51307
15.12	17.6174	0.50971
15.16	17.664	0.50753
15.2	17.7106	0.5073
15.24	17.7572	0.50791
15.28	17.8038	0.50685
15.32	17.8504	0.50773
15.36	17.897	0.50832
15.4	17.9436	0.50841
15.44	17.9902	0.50939
15.48	18.0368	0.5089
15.52	18.0834	0.51059
15.56	18.1301	0.51205
15.6	18.1766	0.51461
15.64	18.2233	0.5154
15.68	18.2699	0.51736
15.72	18.3165	0.51674
15.76	18.3631	0.51639
15.8	18.4097	0.51733
15.84	18.4563	0.51632
15.88	18.5029	0.51747
15.92	18.5495	0.518
15.96	18.5961	0.51635
16	18.6427	0.51807
16.04	18.6893	0.51943
16.08	18.7359	0.52088
16.12	18.7825	0.52075
16.16	18.8291	0.52374
16.2	18.8758	0.52374
16.24	18.9224	0.52515
16.28	18.969	0.52549
16.32	19.0156	0.52658
16.36	19.0622	0.52829
16.4	19.1088	0.52723
16.44	19.1554	0.52863
16.48	19.202	0.52915
16.52	19.2486	0.53051
16.56	19.2952	0.52923
16.6	19.3418	0.53001
16.64	19.3884	0.52866
16.68	19.435	0.52925
16.72	19.4816	0.5289
16.76	19.5282	0.52737
16.8	19.5749	0.52896
16.84	19.6215	0.52962
16.88	19.6681	0.5289
16.92	19.7147	0.52693
16.96	19.7613	0.52514
17	19.8079	0.52575
17.04	19.8545	0.52783
17.08	19.9011	0.52781
17.12	19.9477	0.52847
17.16	19.9943	0.52992
17.2	20.0409	0.53027
17.24	20.0875	0.53129
17.28	20.1341	0.53087
17.32	20.1807	0.53245
17.36	20.2274	0.53739
17.4	20.274	0.53804
17.44	20.3206	0.5385
17.48	20.3672	0.53759
17.52	20.4138	0.53833
17.56	20.4604	0.54094
17.6	20.507	0.54093
17.64	20.5536	0.54258
17.68	20.6002	0.54106
17.72	20.6468	0.54011
17.76	20.6934	0.53842
17.8	20.74	0.53527
17.84	20.7866	0.53578
17.88	20.8332	0.53531
17.92	20.8799	0.53366
17.96	20.9264	0.53299
18	20.9731	0.53092
18.04	21.0197	0.53008
18.08	21.0663	0.52847
18.12	21.1129	0.5264
18.16	21.1595	0.52478
18.2	21.2061	0.52504
18.24	21.2527	0.52482
18.28	21.2993	0.52361
18.32	21.3459	0.52393
18.36	21.3925	0.52313
18.4	21.4391	0.52337
18.44	21.4857	0.52449
18.48	21.5323	0.52404
18.52	21.5789	0.52403
18.56	21.6256	0.52545
18.6	21.6722	0.52477
18.64	21.7188	0.52195
18.68	21.7654	0.52246
18.72	21.812	0.52186
18.76	21.8586	0.52271
18.8	21.9052	0.52281
18.84	21.9518	0.52123
18.88	21.9984	0.52177
18.92	22.045	0.52088
18.96	22.0916	0.52144
19	22.1382	0.52118
19.04	22.1848	0.52092
19.08	22.2314	0.52084
19.12	22.2781	0.51879
19.16	22.3247	0.51908
19.2	22.3713	0.51979
19.24	22.4179	0.52012
19.28	22.4645	0.52018
19.32	22.5111	0.51895
19.36	22.5577	0.51908
19.4	22.6043	0.51868
19.44	22.6509	0.51874
19.48	22.6975	0.51886
19.52	22.7441	0.51906
19.56	22.7907	0.51761
19.6	22.8373	0.51639
19.64	22.8839	0.51595
19.68	22.9306	0.5164
19.72	22.9772	0.51723
19.76	23.0238	0.51595
19.8	23.0704	0.5154
19.84	23.117	0.51411
19.88	23.1636	0.51181
19.92	23.2102	0.51036
19.96	23.2568	0.50958
20	23.3034	0.50963
20.04	23.35	0.51003
20.08	23.3966	0.50762
20.12	23.4432	0.50401
20.16	23.4898	0.50251
20.2	23.5364	0.49983
20.24	23.583	0.49568
20.28	23.6297	0.4943
20.32	23.6762	0.48939
20.36	23.7229	0.48542
20.4	23.7695	0.48119
20.44	23.8161	0.47507
20.48	23.8627	0.4684
20.52	23.9093	0.46344
20.56	23.9559	0.45901
20.6	24.0025	0.45266
20.64	24.0491	0.4472
20.68	24.0957	0.43984
20.72	24.1423	0.43478
20.76	24.1889	0.43018
20.8	24.2355	0.42308
20.84	24.2821	0.41705
20.88	24.3287	0.41071
20.92	24.3754	0.40401
20.96	24.422	0.39771
21	24.4686	0.38953
21.04	24.5152	0.38185
21.08	24.5618	0.37542
21.12	24.6084	0.37059
21.16	24.655	0.36702
21.2	24.7016	0.36142
21.24	24.7482	0.35401
21.28	24.7948	0.34781
21.32	24.8414	0.3429
21.36	24.888	0.33797
21.4	24.9346	0.33339
21.44	24.9812	0.32719
21.48	25.0279	0.32143
21.52	25.0745	0.31782
21.56	25.1211	0.31268
21.6	25.1677	0.30852
21.64	25.2143	0.30503
21.68	25.2609	0.30097
21.72	25.3075	0.29552
21.76	25.3541	0.29067
21.8	25.4007	0.28662
21.84	25.4473	0.2821
21.88	25.4939	0.27906
21.92	25.5405	0.27683
21.96	25.5871	0.2742
22	25.6337	0.26984
22.04	25.6804	0.26638
22.08	25.7269	0.26359
22.12	25.7736	0.26134
22.16	25.8202	0.25902
22.2	25.8668	0.25671
22.24	25.9134	0.25456
22.28	25.96	0.25163
22.32	26.0066	0.24973
22.36	26.0532	0.24825
22.4	26.0998	0.24792
22.44	26.1464	0.2464
22.48	26.193	0.24428
22.52	26.2396	0.24274
22.56	26.2862	0.24077
22.6	26.3328	0.23758
22.64	26.3794	0.23399
22.68	26.4261	0.23148
22.72	26.4727	0.22852
22.76	26.5193	0.22657
22.8	26.5659	0.22391
22.84	26.6125	0.22129
22.88	26.6591	0.21923
22.92	26.7057	0.21728
22.96	26.7523	0.21547
23	26.7989	0.2137
23.04	26.8455	0.21236
23.08	26.8921	0.211
23.12	26.9387	0.20922
23.16	26.9853	0.20711
23.2	27.0319	0.20544
23.24	27.0785	0.20379
23.28	27.1252	0.20213
23.32	27.1718	0.20058
23.36	27.2184	0.19899
23.4	27.265	0.19756
23.44	27.3116	0.19617
23.48	27.3582	0.19454
23.52	27.4048	0.19347
23.56	27.4514	0.19244
23.6	27.498	0.19163
23.64	27.5446	0.1905
23.68	27.5912	0.18931
23.72	27.6378	0.18823
23.76	27.6844	0.18756
23.8	27.731	0.18669
23.84	27.7777	0.18616
23.88	27.8243	0.1854
23.92	27.8709	0.18467
23.96	27.9175	0.18382
24	27.9641	0.18321
24.04	28.0107	0.18251
24.08	28.0573	0.18162
24.12	28.1039	0.18074
24.16	28.1505	0.18026
24.2	28.1971	0.17953
24.24	28.2437	0.17863
24.28	28.2903	0.17806
24.32	28.3369	0.17742
24.36	28.3835	0.17689
24.4	28.4302	0.17649
24.44	28.4767	0.17594
24.48	28.5234	0.17552
24.52	28.57	0.17502
24.56	28.6166	0.17421
24.6	28.6632	0.17403
24.64	28.7098	0.17388
24.68	28.7564	0.17352
24.72	28.803	0.17324
24.76	28.8496	0.17308
24.8	28.8962	0.17258
24.84	28.9428	0.17205
24.88	28.9894	0.1713
24.92	29.036	0.1705
24.96	29.0826	0.17005
25	29.1292	0.1694
25.04	29.1759	0.16849
25.08	29.2225	0.16749
25.12	29.2691	0.16651
25.16	29.3157	0.16571
25.2	29.3623	0.16487
25.24	29.4089	0.16424
25.28	29.4555	0.1635
25.32	29.5021	0.16307
25.36	29.5487	0.16258
25.4	29.5953	0.16235
25.44	29.6419	0.16222
25.48	29.6885	0.16174
25.52	29.7351	0.16117
25.56	29.7817	0.16083
25.6	29.8284	0.16058
25.64	29.875	0.16042
25.68	29.9216	0.15991
25.72	29.9682	0.15944
25.76	30.0148	0.15922
25.8	30.0614	0.15885
25.84	30.108	0.15841
25.88	30.1546	0.158
25.92	30.2012	0.15756
25.96	30.2478	0.15692
26	30.2944	0.15618
26.04	30.341	0.15571
26.08	30.3876	0.15543
26.12	30.4342	0.15471
26.16	30.4809	0.15402
26.2	30.5275	0.15346
26.24	30.5741	0.15282
26.28	30.6207	0.15248
26.32	30.6673	0.1521
26.36	30.7139	0.15175
26.4	30.7605	0.15119
26.44	30.8071	0.15055
26.48	30.8537	0.15009
26.52	30.9003	0.14966
26.56	30.9469	0.1492
26.6	30.9935	0.14855
26.64	31.0401	0.14823
26.68	31.0867	0.14782
26.72	31.1333	0.14747
26.76	31.18	0.14724
26.8	31.2266	0.14693
26.816	31.2452	0.14664
26.88	31.3198	0.1462
26.92	31.3664	0.14591
26.96	31.413	0.14591
27	31.4596	0.14583
27.04	31.5062	0.1453
27.08	31.5528	0.14515
27.12	31.5994	0.14481
27.16	31.646	0.14438
27.2	31.6926	0.14436
27.24	31.7392	0.14416
27.28	31.7858	0.1439
27.32	31.8324	0.14394
27.36	31.879	0.14403
27.4	31.9257	0.14406
27.44	31.9723	0.14398
27.48	32.0189	0.14376
27.52	32.0655	0.1437
27.56	32.1121	0.14377
27.6	32.1587	0.14399
27.64	32.2053	0.14392
27.68	32.2519	0.14382
27.72	32.2985	0.14378
27.76	32.3451	0.14366
27.8	32.3917	0.14353
27.84	32.4383	0.14339
27.88	32.4849	0.14305
27.92	32.5316	0.14263
27.96	32.5782	0.14238
28	32.6248	0.14219
28.04	32.6714	0.14174
28.08	32.718	0.14127
28.12	32.7646	0.14117
28.16	32.8112	0.14082
28.2	32.8578	0.14052
28.24	32.9044	0.14026
28.28	32.951	0.13985
28.32	32.9976	0.13945
28.36	33.0442	0.13938
28.4	33.0908	0.13895
28.44	33.1374	0.13875
28.48	33.184	0.13863
28.52	33.2306	0.13849
28.56	33.2773	0.13844
28.6	33.3239	0.1383
28.64	33.3705	0.13824
28.68	33.4171	0.13808
28.72	33.4637	0.13795
28.76	33.5103	0.13786
28.8	33.5569	0.13783
28.84	33.6035	0.13783
28.88	33.6501	0.13765
28.92	33.6967	0.13751
28.96	33.7433	0.13729
29	33.7899	0.13734
29.04	33.8365	0.13736
29.08	33.8831	0.13739
29.12	33.9297	0.13746
29.16	33.9764	0.13741
29.2	34.023	0.13727
29.24	34.0696	0.13718
29.28	34.1162	0.13726
29.32	34.1628	0.13721
29.36	34.2094	0.13733
29.4	34.256	0.1372
29.44	34.3026	0.13728
29.48	34.3492	0.13722
29.52	34.3958	0.13725
29.56	34.4424	0.13732
29.6	34.489	0.13741
29.64	34.5356	0.13746
29.68	34.5823	0.13761
29.72	34.6288	0.13752
29.76	34.6755	0.13719
29.8	34.7221	0.13714
29.84	34.7687	0.13709
29.88	34.8153	0.13702
29.92	34.8619	0.13664
29.96	34.9085	0.13656
30	34.9551	0.13644
30.04	35.0017	0.13632

## Sheet: Figure 3d
Figure 3d
Time (s)	Strain	Average Fractional Extension
0	0	0.16765
0.03028	0.02402	0.16785
0.06056	0.04803	0.16856
0.09084	0.07205	0.16844
0.12112	0.09606	0.16779
0.1514	0.12008	0.16724
0.18168	0.14409	0.16672
0.21196	0.16811	0.16682
0.24224	0.19212	0.16713
0.27252	0.21614	0.16725
0.3028	0.24015	0.16663
0.33308	0.26417	0.16615
0.36336	0.28818	0.16619
0.39364	0.3122	0.16611
0.42392	0.33621	0.16613
0.4542	0.36023	0.16593
0.48448	0.38424	0.16557
0.51476	0.40826	0.16598
0.54504	0.43227	0.16621
0.57532	0.45629	0.16648
0.6056	0.4803	0.16683
0.63588	0.50432	0.1669
0.66616	0.52833	0.16674
0.69644	0.55235	0.16634
0.72672	0.57636	0.16622
0.757	0.60038	0.16608
0.78728	0.62439	0.16569
0.81756	0.64841	0.16519
0.84784	0.67242	0.16497
0.87812	0.69644	0.16511
0.9084	0.72045	0.16483
0.93868	0.74447	0.1648
0.96896	0.76848	0.16498
0.99924	0.7925	0.16503
1.02952	0.81652	0.16533
1.0598	0.84053	0.16543
1.09008	0.86455	0.165
1.12036	0.88856	0.16492
1.15064	0.91258	0.16503
1.18092	0.93659	0.16499
1.2112	0.96061	0.16464
1.24148	0.98462	0.16424
1.27176	1.00864	0.16368
1.30204	1.03265	0.16392
1.33232	1.05667	0.16408
1.3626	1.08068	0.16458
1.39288	1.1047	0.16499
1.42316	1.12871	0.16513
1.45344	1.15273	0.16599
1.48372	1.17674	0.16656
1.514	1.20076	0.16681
1.54428	1.22477	0.16691
1.57456	1.24879	0.16731
1.60484	1.2728	0.16711
1.63512	1.29682	0.16727
1.6654	1.32083	0.16752
1.69568	1.34485	0.16758
1.72596	1.36886	0.16769
1.75624	1.39288	0.16808
1.78652	1.41689	0.16833
1.8168	1.44091	0.16857
1.84708	1.46492	0.16875
1.87736	1.48894	0.16895
1.90764	1.51295	0.16937
1.93792	1.53697	0.16953
1.9682	1.56098	0.16968
1.99848	1.585	0.17029
2.02876	1.60902	0.17094
2.05904	1.63303	0.17163
2.08932	1.65705	0.17263
2.1196	1.68106	0.17301
2.14988	1.70508	0.17312
2.18016	1.72909	0.17337
2.21044	1.75311	0.17325
2.24072	1.77712	0.17379
2.271	1.80114	0.1744
2.30128	1.82515	0.17509
2.33156	1.84917	0.17566
2.36184	1.87318	0.17558
2.39212	1.8972	0.17576
2.4224	1.92121	0.17573
2.45268	1.94523	0.17602
2.48296	1.96924	0.17594
2.51324	1.99326	0.17581
2.54352	2.01727	0.17545
2.5738	2.04129	0.17526
2.60408	2.0653	0.1753
2.63436	2.08932	0.17543
2.66464	2.11333	0.17591
2.69492	2.13735	0.17662
2.7252	2.16136	0.17753
2.75548	2.18538	0.17806
2.78576	2.20939	0.17852
2.81604	2.23341	0.17841
2.84632	2.25742	0.1787
2.8766	2.28144	0.17905
2.90688	2.30545	0.17963
2.93716	2.32947	0.18064
2.96744	2.35348	0.18143
2.99772	2.3775	0.18248
3.028	2.40152	0.18326
3.05828	2.42553	0.18442
3.08856	2.44955	0.18525
3.11884	2.47356	0.1859
3.14912	2.49758	0.18671
3.1794	2.52159	0.18744
3.20968	2.54561	0.18772
3.23996	2.56962	0.18785
3.27024	2.59364	0.18734
3.30052	2.61765	0.18617
3.3308	2.64167	0.18539
3.36108	2.66568	0.18461
3.39136	2.6897	0.184
3.42164	2.71371	0.18355
3.45192	2.73773	0.18326
3.4822	2.76174	0.18351
3.51248	2.78576	0.1838
3.54276	2.80977	0.18414
3.57304	2.83379	0.1845
3.60332	2.8578	0.18464
3.6336	2.88182	0.18466
3.66388	2.90583	0.18468
3.69416	2.92985	0.18434
3.72444	2.95386	0.18438
3.75472	2.97788	0.18501
3.785	3.00189	0.18551
3.81528	3.02591	0.18607
3.84556	3.04992	0.18611
3.87584	3.07394	0.18629
3.90612	3.09795	0.18658
3.9364	3.12197	0.18724
3.96668	3.14598	0.18834
3.99696	3.17	0.18935
4.02724	3.19401	0.19066
4.05752	3.21803	0.19182
4.0878	3.24205	0.19245
4.11808	3.26606	0.19287
4.14836	3.29008	0.19338
4.17864	3.31409	0.19404
4.20892	3.33811	0.19455
4.2392	3.36212	0.19453
4.26948	3.38614	0.19423
4.29976	3.41015	0.19418
4.33004	3.43417	0.19417
4.36032	3.45818	0.19439
4.3906	3.4822	0.19499
4.42088	3.50621	0.19536
4.45116	3.53023	0.1956
4.48144	3.55424	0.19614
4.51172	3.57826	0.19644
4.542	3.60227	0.19731
4.57228	3.62629	0.19789
4.60256	3.6503	0.19852
4.63284	3.67432	0.199
4.66312	3.69833	0.19922
4.6934	3.72235	0.19992
4.72368	3.74636	0.20037
4.75396	3.77038	0.20072
4.78424	3.79439	0.20095
4.81452	3.81841	0.20147
4.8448	3.84242	0.20205
4.87508	3.86644	0.20266
4.90536	3.89045	0.20334
4.93564	3.91447	0.20408
4.96592	3.93848	0.20484
4.9962	3.9625	0.20526
5.02648	3.98651	0.20556
5.05676	4.01053	0.20615
5.08704	4.03455	0.2069
5.11732	4.05856	0.2075
5.1476	4.08258	0.20804
5.17788	4.10659	0.20871
5.20816	4.13061	0.20954
5.23844	4.15462	0.21016
5.26872	4.17864	0.21099
5.299	4.20265	0.21192
5.32928	4.22667	0.21262
5.35956	4.25068	0.21315
5.38984	4.2747	0.2132
5.42012	4.29871	0.21321
5.4504	4.32273	0.21323
5.48068	4.34674	0.21346
5.51096	4.37076	0.21389
5.54124	4.39477	0.21458
5.57152	4.41879	0.21496
5.6018	4.4428	0.21577
5.63208	4.46682	0.21693
5.66236	4.49083	0.21797
5.69264	4.51485	0.21894
5.72292	4.53886	0.21986
5.7532	4.56288	0.22059
5.78348	4.58689	0.22088
5.81376	4.61091	0.22106
5.84404	4.63492	0.22113
5.87432	4.65894	0.22118
5.9046	4.68295	0.22112
5.93488	4.70697	0.22081
5.96516	4.73098	0.22088
5.99544	4.755	0.22135
6.02572	4.77901	0.22196
6.056	4.80303	0.22302
6.08628	4.82705	0.22397
6.11656	4.85106	0.22503
6.14684	4.87508	0.22582
6.17712	4.89909	0.22521
6.2074	4.92311	0.22568
6.23768	4.94712	0.2263
6.26796	4.97114	0.22682
6.29824	4.99515	0.22733
6.32852	5.01917	0.2277
6.3588	5.04318	0.22817
6.38908	5.0672	0.22878
6.41936	5.09121	0.22989
6.44964	5.11523	0.23073
6.47992	5.13924	0.23187
6.5102	5.16326	0.23313
6.54048	5.18727	0.23428
6.57076	5.21129	0.23536
6.60104	5.2353	0.23632
6.63132	5.25932	0.23759
6.6616	5.28333	0.23856
6.69188	5.30735	0.23905
6.72216	5.33136	0.23911
6.75244	5.35538	0.23928
6.78272	5.37939	0.23967
6.813	5.40341	0.23977
6.84328	5.42742	0.23954
6.87356	5.45144	0.24008
6.90384	5.47545	0.24103
6.93412	5.49947	0.24123
6.9644	5.52348	0.24198
6.99468	5.5475	0.24229
7.02496	5.57151	0.24279
7.05524	5.59553	0.24338
7.08552	5.61955	0.24408
7.1158	5.64356	0.24516
7.14608	5.66758	0.24614
7.17636	5.69159	0.2464
7.20664	5.71561	0.24713
7.23692	5.73962	0.24775
7.2672	5.76364	0.24884
7.29748	5.78765	0.25013
7.32776	5.81167	0.25153
7.35804	5.83568	0.25264
7.38832	5.8597	0.25383
7.4186	5.88371	0.25479
7.44888	5.90773	0.25503
7.47916	5.93174	0.25563
7.50944	5.95576	0.25626
7.53972	5.97977	0.25654
7.57	6.00379	0.25693
7.60028	6.0278	0.25761
7.63056	6.05182	0.25804
7.66084	6.07583	0.25845
7.69112	6.09985	0.2591
7.7214	6.12386	0.25966
7.75168	6.14788	0.26041
7.78196	6.17189	0.26063
7.81224	6.19591	0.26111
7.84252	6.21992	0.26178
7.8728	6.24394	0.26204
7.90308	6.26795	0.26222
7.93336	6.29197	0.26265
7.96364	6.31598	0.26309
7.99392	6.34	0.26367
8.0242	6.36401	0.26407
8.05448	6.38803	0.26506
8.08476	6.41205	0.26527
8.11504	6.43606	0.26607
8.14532	6.46008	0.26613
8.1756	6.48409	0.26628
8.20588	6.50811	0.26633
8.23616	6.53212	0.26625
8.26644	6.55614	0.26654
8.29672	6.58015	0.26653
8.327	6.60417	0.26673
8.35728	6.62818	0.26714
8.38756	6.6522	0.26782
8.41784	6.67621	0.26829
8.44049	6.69418	0.26936
8.4784	6.72424	0.27077
8.50868	6.74826	0.27127
8.53896	6.77227	0.27194
8.56924	6.79629	0.27221
8.59952	6.8203	0.27167
8.6298	6.84432	0.27145
8.66008	6.86833	0.27173
8.69036	6.89235	0.27267
8.72064	6.91636	0.27301
8.75092	6.94038	0.27385
8.7812	6.96439	0.27372
8.81148	6.98841	0.27396
8.84176	7.01242	0.275
8.87204	7.03644	0.27632
8.90232	7.06045	0.27768
8.9326	7.08447	0.27744
8.96288	7.10848	0.27735
8.99316	7.1325	0.27695
9.02344	7.15651	0.27672
9.05372	7.18053	0.27652
9.084	7.20455	0.27639
9.11428	7.22856	0.27623
9.14456	7.25258	0.27594
9.17484	7.27659	0.276
9.20512	7.30061	0.27689
9.2354	7.32462	0.2779
9.26568	7.34864	0.2786
9.29596	7.37265	0.27878
9.32624	7.39667	0.27875
9.35652	7.42068	0.27904
9.3868	7.4447	0.27975
9.41708	7.46871	0.2801
9.44736	7.49273	0.28045
9.47764	7.51674	0.28032
9.50792	7.54076	0.28082
9.5382	7.56477	0.28029
9.56848	7.58879	0.27979
9.59876	7.6128	0.27941
9.62904	7.63682	0.27921
9.65932	7.66083	0.27898
9.6896	7.68485	0.27906
9.71988	7.70886	0.27888
9.75016	7.73288	0.27864
9.78044	7.75689	0.2791
9.81072	7.78091	0.27982
9.841	7.80492	0.27997
9.87128	7.82894	0.27979
9.90156	7.85295	0.27977
9.93184	7.87697	0.27973
9.96212	7.90098	0.27943
9.9924	7.925	0.27928
10.0227	7.94901	0.27939
10.053	7.97303	0.27963
10.0832	7.99704	0.27958
10.1135	8.02106	0.27902
10.1438	8.04508	0.27897
10.1741	8.06909	0.27801
10.2044	8.09311	0.27749
10.2346	8.11712	0.27739
10.2649	8.14114	0.27768
10.2952	8.16515	0.27833
10.3255	8.18917	0.27873
10.3558	8.21318	0.27894
10.386	8.2372	0.27893
10.4163	8.26121	0.27926
10.4466	8.28523	0.27853
10.4769	8.30924	0.27726
10.5072	8.33326	0.27606
10.5374	8.35727	0.27501
10.5677	8.38129	0.2745
10.598	8.4053	0.27417
10.6283	8.42932	0.27372
10.6586	8.45333	0.27345
10.6888	8.47735	0.27295
10.7191	8.50136	0.27289
10.7494	8.52538	0.27324
10.7797	8.54939	0.27286
10.81	8.57341	0.27239
10.8402	8.59742	0.272
10.8705	8.62144	0.27152
10.9008	8.64545	0.27131
10.9311	8.66947	0.27109
10.9614	8.69348	0.27123
10.9916	8.7175	0.27171
11.0219	8.74151	0.27196
11.0522	8.76553	0.27198
11.0825	8.78954	0.27172
11.1128	8.81356	0.27115
11.143	8.83758	0.27061
11.1733	8.86159	0.27025
11.2036	8.88561	0.26977
11.2339	8.90962	0.26916
11.2642	8.93364	0.2688
11.2944	8.95765	0.26845
11.3247	8.98167	0.26814
11.355	9.00568	0.26827
11.3853	9.0297	0.26858
11.4156	9.05371	0.26925
11.4458	9.07773	0.26931
11.4761	9.10174	0.26961
11.5064	9.12576	0.27007
11.5367	9.14977	0.27028
11.567	9.17379	0.27041
11.5972	9.1978	0.27039
11.6275	9.22182	0.27016
11.6578	9.24583	0.27067
11.6881	9.26985	0.27125
11.7184	9.29386	0.27168
11.7486	9.31788	0.27231
11.7789	9.34189	0.27226
11.8092	9.36591	0.27258
11.8395	9.38992	0.27301
11.8698	9.41394	0.27329
11.9	9.43795	0.27388
11.9303	9.46197	0.27456
11.9606	9.48598	0.27563
11.9909	9.51	0.27615
12.0212	9.53401	0.27754
12.0514	9.55803	0.27805
12.0817	9.58204	0.27759
12.112	9.60606	0.27803
12.1423	9.63008	0.27848
12.1726	9.65409	0.27848
12.2028	9.67811	0.27847
12.2331	9.70212	0.27902
12.2634	9.72614	0.27964
12.2937	9.75015	0.27975
12.324	9.77417	0.27983
12.3542	9.79818	0.28025
12.3845	9.8222	0.28015
12.4148	9.84621	0.27971
12.4451	9.87023	0.27914
12.4754	9.89424	0.27821
12.5056	9.91826	0.27764
12.5359	9.94227	0.27763
12.5662	9.96629	0.27744
12.5965	9.9903	0.27765
12.6268	10.0143	0.27825
12.657	10.0383	0.27893
12.6873	10.0624	0.27931
12.7176	10.0864	0.27953
12.7479	10.1104	0.27964
12.7782	10.1344	0.27986
12.8084	10.1584	0.27967
12.8387	10.1824	0.28021
12.869	10.2064	0.27994
12.8993	10.2304	0.27989
12.9296	10.2545	0.27959
12.9598	10.2785	0.27905
12.9901	10.3025	0.27906
13.0204	10.3265	0.27863
13.0507	10.3505	0.27885
13.081	10.3745	0.2791
13.1112	10.3986	0.27909
13.1415	10.4226	0.27947
13.1718	10.4466	0.27984
13.2021	10.4706	0.28031
13.2324	10.4946	0.28034
13.2626	10.5186	0.28052
13.2929	10.5427	0.28089
13.3232	10.5667	0.28114
13.3535	10.5907	0.28106
13.3838	10.6147	0.28167
13.414	10.6387	0.28231
13.4443	10.6627	0.28265
13.4746	10.6867	0.28242
13.5049	10.7108	0.28224
13.5352	10.7348	0.2818
13.5654	10.7588	0.28154
13.5957	10.7828	0.28154
13.626	10.8068	0.28134
13.6563	10.8308	0.28108
13.6866	10.8549	0.28117
13.7168	10.8789	0.28162
13.7471	10.9029	0.28222
13.7774	10.9269	0.28257
13.8077	10.9509	0.28298
13.838	10.9749	0.28406
13.8682	10.9989	0.28523
13.8985	11.0229	0.28653
13.9288	11.047	0.28771
13.9591	11.071	0.28833
13.9894	11.095	0.28874
14.0196	11.119	0.28833
14.0499	11.143	0.28785
14.0802	11.167	0.28747
14.1105	11.1911	0.28749
14.1408	11.2151	0.2879
14.171	11.2391	0.2884
14.2013	11.2631	0.28903
14.2316	11.2871	0.28958
14.2619	11.3111	0.28986
14.2922	11.3352	0.28951
14.3224	11.3592	0.28921
14.3527	11.3832	0.28835
14.383	11.4072	0.28749
14.4133	11.4312	0.2867
14.4436	11.4552	0.28644
14.4738	11.4792	0.28608
14.5041	11.5033	0.28569
14.5344	11.5273	0.28613
14.5647	11.5513	0.28655
14.595	11.5753	0.28752
14.6252	11.5993	0.28831
14.6555	11.6233	0.28838
14.6858	11.6473	0.28833
14.7161	11.6714	0.2882
14.7464	11.6954	0.28847
14.7766	11.7194	0.28925
14.8069	11.7434	0.28993
14.8372	11.7674	0.29024
14.8675	11.7914	0.29014
14.8978	11.8155	0.29017
14.928	11.8395	0.29003
14.9583	11.8635	0.28954
14.9886	11.8875	0.28904
15.0189	11.9115	0.28875
15.0492	11.9355	0.28881
15.0794	11.9595	0.28942
15.1097	11.9836	0.28961
15.14	12.0076	0.28983
15.1703	12.0316	0.28975
15.2006	12.0556	0.28957
15.2308	12.0796	0.28943
15.2611	12.1036	0.28971
15.2914	12.1276	0.28962
15.3217	12.1517	0.28962
15.352	12.1757	0.2889
15.3822	12.1997	0.28841
15.4125	12.2237	0.28798
15.4428	12.2477	0.28752
15.4731	12.2717	0.28718
15.5034	12.2958	0.28672
15.5336	12.3198	0.28607
15.5639	12.3438	0.28589
15.5942	12.3678	0.28591
15.6245	12.3918	0.28586
15.6548	12.4158	0.28609
15.685	12.4398	0.28613
15.7153	12.4639	0.2855
15.7456	12.4879	0.28461
15.7759	12.5119	0.28403
15.8062	12.5359	0.28394
15.8364	12.5599	0.28371
15.8667	12.5839	0.28367
15.897	12.608	0.28403
15.9273	12.632	0.28428
15.9576	12.656	0.28457
15.9878	12.68	0.28472
16.0181	12.704	0.28503
16.0484	12.728	0.28472
16.0787	12.752	0.28455
16.109	12.7761	0.28431
16.1392	12.8001	0.28496
16.1695	12.8241	0.28553
16.1998	12.8481	0.2859
16.2301	12.8721	0.28607
16.2604	12.8961	0.28672
16.2906	12.9201	0.2873
16.3209	12.9442	0.28803
16.3512	12.9682	0.28829
16.3815	12.9922	0.28865
16.4118	13.0162	0.28906
16.442	13.0402	0.28924
16.4723	13.0642	0.28965
16.5026	13.0883	0.28961
16.5329	13.1123	0.28916
16.5632	13.1363	0.28866
16.5934	13.1603	0.28805
16.6237	13.1843	0.2882
16.654	13.2083	0.2882
16.6843	13.2324	0.28867
16.7146	13.2564	0.28863
16.7448	13.2804	0.28932
16.7751	13.3044	0.29016
16.8054	13.3284	0.29063
16.8357	13.3524	0.29038
16.866	13.3764	0.28985
16.8962	13.4004	0.28972
16.9265	13.4245	0.28956
16.9568	13.4485	0.2897
16.9871	13.4725	0.29034
17.0174	13.4965	0.29049
17.0476	13.5205	0.2911
17.0779	13.5445	0.29181
17.1082	13.5686	0.29272
17.1385	13.5926	0.29309
17.1688	13.6166	0.29325
17.199	13.6406	0.29374
17.2293	13.6646	0.29385
17.2596	13.6886	0.29437
17.2899	13.7127	0.29492
17.3202	13.7367	0.29554
17.3504	13.7607	0.29592
17.3807	13.7847	0.2964
17.411	13.8087	0.29646
17.4413	13.8327	0.29698
17.4716	13.8567	0.29747
17.5018	13.8808	0.29756
17.5321	13.9048	0.29727
17.5624	13.9288	0.29677
17.5927	13.9528	0.29586
17.623	13.9768	0.29492
17.6532	14.0008	0.29425
17.6835	14.0249	0.29437
17.7138	14.0489	0.2944
17.7441	14.0729	0.2944
17.7744	14.0969	0.29445
17.8046	14.1209	0.29447
17.8349	14.1449	0.29467
17.8652	14.1689	0.29446
17.8955	14.1929	0.29411
17.9258	14.217	0.29406
17.956	14.241	0.29411
17.9863	14.265	0.29393
18.0166	14.289	0.29372
18.0469	14.313	0.29391
18.0772	14.337	0.29392
18.1074	14.3611	0.29402
18.1377	14.3851	0.29346
18.168	14.4091	0.29284
18.1983	14.4331	0.29187
18.2286	14.4571	0.29068
18.2588	14.4811	0.28948
18.2891	14.5052	0.28843
18.3194	14.5292	0.28792
18.3497	14.5532	0.28732
18.38	14.5772	0.28717
18.4102	14.6012	0.2871
18.4405	14.6252	0.28734
18.4708	14.6492	0.28778
18.5011	14.6733	0.28833
18.5314	14.6973	0.28884
18.5616	14.7213	0.28865
18.5919	14.7453	0.28837
18.6222	14.7693	0.28837
18.6525	14.7933	0.28859
18.6828	14.8173	0.28887
18.713	14.8414	0.28929
18.7433	14.8654	0.28978
18.7736	14.8894	0.28958
18.8039	14.9134	0.28929
18.8342	14.9374	0.28875
18.8644	14.9614	0.28792
18.8947	14.9855	0.28708
18.925	15.0095	0.28632
18.9553	15.0335	0.28565
18.9856	15.0575	0.2847
19.0158	15.0815	0.28391
19.0461	15.1055	0.28308
19.0764	15.1295	0.28304
19.1067	15.1536	0.28313
19.137	15.1776	0.28305
19.1672	15.2016	0.28294
19.1975	15.2256	0.28284
19.2278	15.2496	0.28278
19.2581	15.2736	0.28272
19.2884	15.2977	0.28247
19.3186	15.3217	0.2819
19.3489	15.3457	0.28152
19.3792	15.3697	0.28088
19.4095	15.3937	0.27995
19.4398	15.4177	0.27983
19.47	15.4417	0.27954
19.5003	15.4658	0.27954
19.5306	15.4898	0.27935
19.5609	15.5138	0.27944
19.5912	15.5378	0.27977
19.6214	15.5618	0.28077
19.6517	15.5858	0.28132
19.682	15.6098	0.28116
19.7123	15.6339	0.28069
19.7426	15.6579	0.28053
19.7728	15.6819	0.28057
19.8031	15.7059	0.28034
19.8334	15.7299	0.28038
19.8637	15.7539	0.28047
19.894	15.778	0.2808
19.9242	15.802	0.28043
19.9545	15.826	0.2792
19.9848	15.85	0.27819
20.0151	15.874	0.27713
20.0454	15.898	0.27628
20.0756	15.922	0.27592
20.1059	15.9461	0.27492
20.1362	15.9701	0.27411
20.1665	15.9941	0.2737
20.1968	16.0181	0.27412
20.227	16.0421	0.27414
20.2573	16.0661	0.2735
20.2876	16.0902	0.27248
20.3179	16.1142	0.27187
20.3482	16.1382	0.27109
20.3784	16.1622	0.27043
20.4087	16.1862	0.27003
20.439	16.2102	0.26987
20.4693	16.2342	0.26944
20.4996	16.2583	0.26871
20.5298	16.2823	0.26804
20.5601	16.3063	0.26676
20.5904	16.3303	0.26669
20.6207	16.3543	0.26615
20.651	16.3783	0.26576
20.6812	16.4023	0.26573
20.7115	16.4264	0.26599
20.7418	16.4504	0.26637
20.7721	16.4744	0.26634
20.8024	16.4984	0.26592
20.8326	16.5224	0.26518
20.8629	16.5464	0.26453
20.8932	16.5705	0.2639
20.9235	16.5945	0.26373
20.9538	16.6185	0.26341
20.984	16.6425	0.26276
21.0143	16.6665	0.26211
21.0446	16.6905	0.26168
21.0749	16.7145	0.26109
21.1052	16.7386	0.26081
21.1354	16.7626	0.26047
21.1657	16.7866	0.25989
21.196	16.8106	0.25933
21.2263	16.8346	0.25871
21.2566	16.8586	0.2581
21.2868	16.8827	0.25744
21.3171	16.9067	0.25672
21.3474	16.9307	0.25659
21.3777	16.9547	0.25613
21.408	16.9787	0.25583
21.4382	17.0027	0.25574
21.4685	17.0267	0.25615
21.4988	17.0508	0.25633
21.5291	17.0748	0.25622
21.5594	17.0988	0.25607
21.5896	17.1228	0.25572
21.6199	17.1468	0.25555
21.6502	17.1708	0.25542
21.6805	17.1948	0.25557
21.7108	17.2189	0.25619
21.741	17.2429	0.25643
21.7713	17.2669	0.25661
21.8016	17.2909	0.25601
21.8319	17.3149	0.25594
21.8622	17.3389	0.25582
21.8924	17.363	0.25631
21.9227	17.387	0.25669
21.953	17.411	0.25673
21.9833	17.435	0.25662
22.0136	17.459	0.25694
22.0438	17.483	0.25696
22.0741	17.507	0.25684
22.1044	17.5311	0.25679
22.1347	17.5551	0.25625
22.165	17.5791	0.25573
22.1952	17.6031	0.25561
22.2255	17.6271	0.25613
22.2558	17.6511	0.25673
22.2861	17.6751	0.257
22.3164	17.6992	0.25708
22.3466	17.7232	0.25675
22.3769	17.7472	0.25643
22.4072	17.7712	0.25629
22.4375	17.7952	0.2563
22.4678	17.8192	0.25664
22.498	17.8433	0.25629
22.5283	17.8673	0.25636
22.5586	17.8913	0.25609
22.5889	17.9153	0.25649
22.6192	17.9393	0.25747
22.6494	17.9633	0.25803
22.6797	17.9873	0.25828
22.71	18.0114	0.25857
22.7403	18.0354	0.25911
22.7706	18.0594	0.2595
22.8008	18.0834	0.25972
22.8311	18.1074	0.25957
22.8614	18.1314	0.25963
22.8917	18.1554	0.25912
22.922	18.1795	0.25908
22.9522	18.2035	0.25964
22.9825	18.2275	0.26008
23.0128	18.2515	0.26047
23.0431	18.2755	0.26042
23.0734	18.2995	0.26032
23.1036	18.3236	0.26048
23.1339	18.3476	0.26087
23.1642	18.3716	0.26188
23.1945	18.3956	0.26237
23.2248	18.4196	0.2631
23.255	18.4436	0.26339
23.2853	18.4676	0.26419
23.3156	18.4917	0.26495
23.3459	18.5157	0.26578
23.3762	18.5397	0.2664
23.4064	18.5637	0.26635
23.4367	18.5877	0.26581
23.467	18.6117	0.26528
23.4973	18.6358	0.26512
23.5276	18.6598	0.26476
23.5578	18.6838	0.26429
23.5881	18.7078	0.26454
23.6184	18.7318	0.26458
23.6487	18.7558	0.2647
23.679	18.7798	0.26448
23.7092	18.8039	0.26447
23.7395	18.8279	0.26426
23.7698	18.8519	0.26443
23.8001	18.8759	0.2646
23.8304	18.8999	0.26512
23.8606	18.9239	0.26487
23.8909	18.9479	0.26481
23.9212	18.972	0.26481
23.9515	18.996	0.26399
23.9818	19.02	0.26375
24.012	19.044	0.26342
24.0423	19.068	0.26309
24.0726	19.092	0.26289
24.1029	19.1161	0.26238
24.1332	19.1401	0.2619
24.1634	19.1641	0.26183
24.1937	19.1881	0.26227
24.224	19.2121	0.26281
24.2543	19.2361	0.26346
24.2846	19.2601	0.26393
24.3148	19.2842	0.26421
24.3451	19.3082	0.26379
24.3754	19.3322	0.26377
24.4057	19.3562	0.2652
24.436	19.3802	0.26682
24.4662	19.4042	0.26705
24.4965	19.4283	0.26723
24.5268	19.4523	0.26748
24.5571	19.4763	0.26763
24.5874	19.5003	0.2692
24.6176	19.5243	0.2699
24.6479	19.5483	0.27098
24.6782	19.5724	0.27206
24.7085	19.5964	0.27424
24.7388	19.6204	0.2753
24.769	19.6444	0.27557
24.7993	19.6684	0.27574
24.8296	19.6924	0.27568
24.8599	19.7164	0.27585
24.8902	19.7404	0.27568
24.9204	19.7645	0.27628
24.9507	19.7885	0.27639
24.981	19.8125	0.2761
25.0113	19.8365	0.27571
25.0416	19.8605	0.27567
25.0718	19.8845	0.27556
25.1021	19.9086	0.27548
25.1324	19.9326	0.27514
25.1627	19.9566	0.27579
25.193	19.9806	0.27662
25.2232	20.0046	0.27734
25.2535	20.0286	0.27896
25.2838	20.0526	0.28031
25.3141	20.0767	0.28155
25.3444	20.1007	0.2825
25.3746	20.1247	0.28386
25.4049	20.1487	0.28474
25.4352	20.1727	0.28554
25.4655	20.1967	0.28683
25.4958	20.2208	0.28644
25.526	20.2448	0.28651
25.5563	20.2688	0.28633
25.5866	20.2928	0.28649
25.6169	20.3168	0.28608
25.6472	20.3408	0.28577
25.6774	20.3649	0.28566
25.7077	20.3889	0.28546
25.738	20.4129	0.28546
25.7683	20.4369	0.28545
25.7986	20.4609	0.28546
25.8288	20.4849	0.28495
25.8591	20.5089	0.28471
25.8894	20.5329	0.2848
25.9197	20.557	0.28544
25.95	20.581	0.28513
25.9802	20.605	0.28515
26.0105	20.629	0.28505
26.0408	20.653	0.28487
26.0711	20.677	0.28485
26.1014	20.7011	0.28508
26.1316	20.7251	0.28533
26.1619	20.7491	0.28545
26.1922	20.7731	0.2866
26.2225	20.7971	0.28709
26.2528	20.8211	0.28824
26.283	20.8452	0.28855
26.3133	20.8692	0.28908
26.3436	20.8932	0.28926
26.3739	20.9172	0.28896
26.4042	20.9412	0.28873
26.4344	20.9652	0.28858
26.4647	20.9892	0.28797
26.495	21.0133	0.28798
26.5253	21.0373	0.28797
26.5556	21.0613	0.28817
26.5858	21.0853	0.28781
26.6161	21.1093	0.28751
26.6464	21.1333	0.28741
26.6767	21.1574	0.28735
26.707	21.1814	0.28694
26.7372	21.2054	0.28633
26.7675	21.2294	0.28587
26.7978	21.2534	0.28518
26.8281	21.2774	0.28498
26.8584	21.3014	0.28486
26.8886	21.3255	0.28482
26.9189	21.3495	0.28505
26.9492	21.3735	0.28464
26.9795	21.3975	0.28371
27.0098	21.4215	0.28302
27.04	21.4455	0.28218
27.0703	21.4695	0.28212
27.1006	21.4936	0.28208
27.1309	21.5176	0.28178
27.1612	21.5416	0.28169
27.1914	21.5656	0.2819
27.2217	21.5896	0.28341
27.252	21.6136	0.28468
27.2823	21.6377	0.28517
27.3126	21.6617	0.28514
27.3428	21.6857	0.28506
27.3731	21.7097	0.28565
27.4034	21.7337	0.28619
27.4337	21.7577	0.28663
27.464	21.7817	0.28651
27.4942	21.8058	0.28622
27.5245	21.8298	0.28594
27.5548	21.8538	0.28597
27.5851	21.8778	0.28564
27.6154	21.9018	0.28517
27.6456	21.9258	0.28502
27.6759	21.9499	0.28495
27.7062	21.9739	0.28508
27.7365	21.9979	0.28465
27.7668	22.0219	0.2846
27.797	22.0459	0.28505
27.8273	22.0699	0.285
27.8576	22.0939	0.28499
27.8879	22.118	0.28498
27.9182	22.142	0.28455
27.9484	22.166	0.28459
27.9787	22.19	0.2847
28.009	22.214	0.28432
28.0393	22.238	0.28398
28.0696	22.262	0.28354
28.0998	22.2861	0.28432
28.1301	22.3101	0.28446
28.1604	22.3341	0.28416
28.1907	22.3581	0.28445
28.221	22.3821	0.28478
28.2512	22.4061	0.28518
28.2815	22.4302	0.28526
28.3118	22.4542	0.28528
28.3421	22.4782	0.28567
28.3724	22.5022	0.28581
28.4026	22.5262	0.2857
28.4329	22.5502	0.28561
28.4632	22.5742	0.28488
28.4935	22.5983	0.28479
28.5238	22.6223	0.28442
28.554	22.6463	0.28424
28.5843	22.6703	0.28405
28.6146	22.6943	0.28456
28.6449	22.7183	0.28415
28.6752	22.7423	0.28411
28.7054	22.7664	0.28458
28.7357	22.7904	0.28487
28.766	22.8144	0.28495
28.7963	22.8384	0.28575
28.8266	22.8624	0.28652
28.8568	22.8864	0.28673
28.8871	22.9105	0.28737
28.9174	22.9345	0.28773
28.9477	22.9585	0.28833
28.978	22.9825	0.28854
29.0082	23.0065	0.28813
29.0385	23.0305	0.28743
29.0688	23.0545	0.28713
29.0991	23.0786	0.28593
29.1313	23.1041	0.28467
29.1596	23.1266	0.28404
29.1899	23.1506	0.28401
29.2202	23.1746	0.284
29.2505	23.1986	0.2844
29.2808	23.2227	0.28462
29.311	23.2467	0.28527
29.3413	23.2707	0.2858
29.3716	23.2947	0.28649
29.4019	23.3187	0.28716
29.4322	23.3427	0.28729
29.4624	23.3667	0.28709
29.4927	23.3908	0.2868
29.523	23.4148	0.28661
29.5533	23.4388	0.28602
29.5836	23.4628	0.28521
29.6138	23.4868	0.28436
29.6441	23.5108	0.28357
29.6744	23.5348	0.28298
29.7047	23.5589	0.28249
29.735	23.5829	0.28214
29.7652	23.6069	0.2811
29.7955	23.6309	0.28027
29.8258	23.6549	0.27954
29.8561	23.6789	0.27828
29.8864	23.703	0.27713
29.9166	23.727	0.27696
29.9469	23.751	0.27685
29.9772	23.775	0.27684
30.0075	23.799	0.27662
30.0378	23.823	0.27594
30.068	23.847	0.2752
30.0983	23.8711	0.27453
30.1286	23.8951	0.27391
30.1589	23.9191	0.27383
30.1892	23.9431	0.27424
30.2194	23.9671	0.27483
30.2497	23.9911	0.27564
30.28	24.0151	0.27617
30.3103	24.0392	0.27637
30.3406	24.0632	0.27682
30.3708	24.0872	0.27712
30.4011	24.1112	0.27735
30.4314	24.1352	0.27775
30.4617	24.1592	0.27776
30.492	24.1833	0.27833
30.5222	24.2073	0.2788
30.5525	24.2313	0.27942
30.5828	24.2553	0.27939
30.6131	24.2793	0.27912
30.6434	24.3033	0.27864
30.6736	24.3273	0.27789
30.7039	24.3514	0.27735
30.7342	24.3754	0.2774
30.7645	24.3994	0.27712
30.7948	24.4234	0.27642
30.825	24.4474	0.27558
30.8553	24.4714	0.27453
30.8856	24.4955	0.27346
30.9159	24.5195	0.27204
30.9462	24.5435	0.27075
30.9764	24.5675	0.26981
31.0067	24.5915	0.26891
31.037	24.6155	0.26808
31.0673	24.6395	0.26745
31.0976	24.6636	0.26617
31.1278	24.6876	0.26448
31.1581	24.7116	0.26229
31.1884	24.7356	0.26044
31.2187	24.7596	0.25911
31.249	24.7836	0.25811
31.2792	24.8076	0.25712
31.3095	24.8317	0.2568
31.3398	24.8557	0.25564
31.3701	24.8797	0.25442
31.4004	24.9037	0.25323
31.4306	24.9277	0.25224
31.4609	24.9517	0.25135
31.4866	24.9721	0.25041
31.5215	24.9998	0.24937
31.5518	25.0238	0.24838
31.582	25.0478	0.24757
31.6123	25.0718	0.24723
31.6426	25.0958	0.24649
31.6729	25.1198	0.24545
31.7032	25.1439	0.24438
31.7334	25.1679	0.24368
31.7637	25.1919	0.24278
31.794	25.2159	0.24173
31.8243	25.2399	0.24034
31.8546	25.2639	0.23878
31.8848	25.2879	0.23701
31.9151	25.312	0.23569
31.9454	25.336	0.23427
31.9757	25.36	0.23225
32.006	25.384	0.23103
32.0362	25.408	0.22996
32.0665	25.432	0.229
32.0968	25.4561	0.22816
32.1271	25.4801	0.22697
32.1574	25.5041	0.22563
32.1876	25.5281	0.22436
32.2179	25.5521	0.22354
32.2482	25.5761	0.2225
32.2785	25.6001	0.22134
32.3088	25.6242	0.21994
32.339	25.6482	0.21819
32.3693	25.6722	0.21683
32.3996	25.6962	0.2162
32.4299	25.7202	0.21584
32.4602	25.7442	0.21515
32.4904	25.7683	0.21417
32.5207	25.7923	0.21343
32.551	25.8163	0.21218
32.5813	25.8403	0.2109
32.6116	25.8643	0.20986
32.6418	25.8883	0.20874
32.6721	25.9123	0.20792
32.7024	25.9364	0.20744
32.7327	25.9604	0.2071
32.763	25.9844	0.20661
32.7932	26.0084	0.2064
32.8235	26.0324	0.20562
32.8538	26.0564	0.20456
32.8841	26.0804	0.20349
32.9144	26.1045	0.20251
32.9446	26.1285	0.20173
32.9749	26.1525	0.20086
33.0052	26.1765	0.19996
33.0355	26.2005	0.19912
33.0658	26.2245	0.19789
33.096	26.2486	0.19676
33.1263	26.2726	0.19588
33.1566	26.2966	0.19579
33.1869	26.3206	0.19529
33.2172	26.3446	0.19508
33.2474	26.3686	0.19478
33.2777	26.3926	0.19455
33.308	26.4167	0.19421
33.3383	26.4407	0.19388
33.3686	26.4647	0.19355
33.3988	26.4887	0.1931
33.4291	26.5127	0.19244
33.4594	26.5367	0.19181
33.4897	26.5608	0.19109
33.52	26.5848	0.19009
33.5502	26.6088	0.1897
33.5805	26.6328	0.18919
33.6108	26.6568	0.18875
33.6411	26.6808	0.18796
33.6714	26.7049	0.18734
33.7016	26.7289	0.18644
33.7319	26.7529	0.18552
33.7622	26.7769	0.18502
33.7925	26.8009	0.185
33.8228	26.8249	0.1847
33.853	26.8489	0.18457
33.8833	26.8729	0.18462
33.9136	26.897	0.18485
33.9439	26.921	0.18477
33.9742	26.945	0.18441
34.0044	26.969	0.18372
34.0347	26.993	0.18308
34.065	27.017	0.18257
34.0953	27.0411	0.18184
34.1256	27.0651	0.18126
34.1558	27.0891	0.18106
34.1861	27.1131	0.18126
34.2164	27.1371	0.18162
34.2467	27.1611	0.18154
34.277	27.1852	0.18164
34.3072	27.2092	0.18204
34.3375	27.2332	0.182
34.3678	27.2572	0.182
34.3981	27.2812	0.1815
34.4284	27.3052	0.18087
34.4586	27.3292	0.18045
34.4889	27.3533	0.1803
34.5192	27.3773	0.18083
34.5495	27.4013	0.18092
34.5798	27.4253	0.18125
34.61	27.4493	0.18117
34.6403	27.4733	0.18055
34.6706	27.4974	0.18
34.7009	27.5214	0.18024
34.7312	27.5454	0.18052
34.7614	27.5694	0.18016
34.7917	27.5934	0.17978
34.822	27.6174	0.17945
34.8523	27.6414	0.17908
34.8826	27.6654	0.17882
34.9128	27.6895	0.17863
34.9431	27.7135	0.17804
34.9734	27.7375	0.17734
35.0037	27.7615	0.17649
35.034	27.7855	0.17579
35.0642	27.8095	0.17551
35.0945	27.8336	0.17519
35.1248	27.8576	0.17511
35.1551	27.8816	0.17505
35.1854	27.9056	0.17522
35.2156	27.9296	0.17519
35.2459	27.9536	0.1749
35.2762	27.9777	0.17465
35.3065	28.0017	0.17448
35.3368	28.0257	0.17473
35.367	28.0497	0.17488
35.3973	28.0737	0.17497
35.4276	28.0977	0.17527
35.4579	28.1217	0.17524
35.4882	28.1458	0.17502
35.5184	28.1698	0.17485
35.5487	28.1938	0.17464
35.579	28.2178	0.17441
35.6093	28.2418	0.17488
35.6396	28.2658	0.1754
35.6698	28.2899	0.17578
35.7001	28.3139	0.17599
35.7304	28.3379	0.17563
35.7607	28.3619	0.17506
35.791	28.3859	0.17471
35.8212	28.4099	0.17426
35.8515	28.4339	0.17427
35.8818	28.458	0.17411
35.9121	28.482	0.17398
35.9424	28.506	0.17403
35.9726	28.53	0.17381
36.0029	28.554	0.17344
36.0332	28.578	0.1729
36.0635	28.602	0.17257
36.0938	28.6261	0.17248
36.124	28.6501	0.17245
36.1543	28.6741	0.17236
36.1846	28.6981	0.17247
36.2149	28.7221	0.17289
36.2452	28.7461	0.17303
36.2754	28.7702	0.17386
36.3057	28.7942	0.17408
36.336	28.8182	0.17416
36.3663	28.8422	0.17418
36.3966	28.8662	0.17408
36.4268	28.8902	0.17394
36.4571	28.9142	0.17388
36.4874	28.9383	0.17364
36.5177	28.9623	0.17289
36.548	28.9863	0.17216
36.5782	29.0103	0.17095
36.6085	29.0343	0.16986
36.6388	29.0583	0.1689
36.6691	29.0824	0.16794
36.6994	29.1064	0.16731
36.7296	29.1304	0.16703
36.7599	29.1544	0.16689
36.7902	29.1784	0.16692
36.8205	29.2024	0.16729
36.8508	29.2264	0.16752
36.881	29.2505	0.16793
36.9113	29.2745	0.16796
36.9416	29.2985	0.16806
36.9719	29.3225	0.16793
37.0022	29.3465	0.16788
37.0324	29.3705	0.16742
37.0627	29.3945	0.16722
37.093	29.4186	0.16658
37.1233	29.4426	0.16631
37.1536	29.4666	0.16645
37.1838	29.4906	0.16654
37.2141	29.5146	0.16699
37.2444	29.5386	0.16737
37.2747	29.5627	0.16793
37.305	29.5867	0.16812
37.3352	29.6107	0.16785
37.3655	29.6347	0.1677
37.3958	29.6587	0.16759
37.4261	29.6827	0.16781
37.4564	29.7067	0.168
37.4866	29.7308	0.16795
37.5169	29.7548	0.16779
37.5472	29.7788	0.16768
37.5775	29.8028	0.16754
37.6078	29.8268	0.16734
37.638	29.8508	0.16739
37.6683	29.8748	0.16747
37.6986	29.8989	0.16755
37.7289	29.9229	0.16766
37.7592	29.9469	0.16759
37.7894	29.9709	0.16757
37.8197	29.9949	0.16732
37.85	30.0189	0.16716
37.8803	30.043	0.16709
37.9106	30.067	0.16694
37.9408	30.091	0.16671
37.9711	30.115	0.16645
38.0014	30.139	0.16671
38.0317	30.163	0.16662
38.062	30.187	0.16652
38.0922	30.2111	0.1662
38.1225	30.2351	0.16569
38.1528	30.2591	0.16535
38.1831	30.2831	0.16533
38.2134	30.3071	0.16548
38.2436	30.3311	0.16568
38.2739	30.3551	0.16553
38.3042	30.3792	0.16581
38.3345	30.4032	0.16609
38.3648	30.4272	0.16637
38.395	30.4512	0.16637
38.4253	30.4752	0.16608
38.4556	30.4992	0.16604
38.4859	30.5233	0.16609
38.5162	30.5473	0.16616
38.5464	30.5713	0.16652
38.5767	30.5953	0.16695
38.607	30.6193	0.16718
38.6373	30.6433	0.16743
38.6676	30.6673	0.16729
38.6978	30.6914	0.16722
38.7281	30.7154	0.16733
38.7584	30.7394	0.16754
38.7887	30.7634	0.16788
38.819	30.7874	0.16779
38.8492	30.8114	0.16799
38.8795	30.8355	0.1681
38.9098	30.8595	0.16826
38.9401	30.8835	0.16805
38.9704	30.9075	0.16803
39.0006	30.9315	0.1681
39.0309	30.9555	0.16799
39.0612	30.9795	0.16788
39.0915	31.0036	0.16764
39.1218	31.0276	0.16721
39.152	31.0516	0.16696
39.1823	31.0756	0.16701
39.2126	31.0996	0.16714
39.2429	31.1236	0.16702
39.2732	31.1476	0.16653
39.3034	31.1717	0.16632
39.3337	31.1957	0.16585
39.364	31.2197	0.16583
39.3943	31.2437	0.16564
39.4246	31.2677	0.16575
39.4548	31.2917	0.16606
39.4851	31.3158	0.16629
39.5154	31.3398	0.16656
39.5457	31.3638	0.16669
39.576	31.3878	0.16674
39.6062	31.4118	0.16674
39.6365	31.4358	0.16692
39.6668	31.4598	0.16709
39.6971	31.4839	0.16744
39.7274	31.5079	0.1681
39.7576	31.5319	0.16891
39.7879	31.5559	0.16923
39.8182	31.5799	0.16923
39.8485	31.6039	0.16942
39.8788	31.6279	0.16964
39.909	31.652	0.16984
39.9393	31.676	0.16952
39.9696	31.7	0.16893
39.9999	31.724	0.16812
40.0302	31.748	0.16758

## Sheet: Figure 3e
Figure 3e
Time (s)	Strain	Average Fractional Extension
0	0	0.1755
0.03028	0.04706	0.17483
0.06056	0.09413	0.17608
0.09084	0.14119	0.17597
0.12112	0.18826	0.17603
0.1514	0.23532	0.17538
0.18168	0.28238	0.17464
0.21196	0.32945	0.17419
0.24224	0.37651	0.17368
0.27252	0.42357	0.17328
0.3028	0.47064	0.17324
0.33308	0.5177	0.17344
0.36336	0.56477	0.17343
0.39364	0.61183	0.17407
0.42392	0.65889	0.17389
0.4542	0.70596	0.17426
0.48448	0.75302	0.17405
0.51476	0.80009	0.174
0.54504	0.84715	0.17387
0.57532	0.89421	0.17403
0.6056	0.94128	0.17427
0.63588	0.98834	0.17457
0.66616	1.0354	0.17529
0.69644	1.08247	0.1755
0.72672	1.12953	0.1754
0.757	1.1766	0.17564
0.78728	1.22366	0.17574
0.81756	1.27072	0.17591
0.84784	1.31779	0.17612
0.87812	1.36485	0.17615
0.9084	1.41192	0.17605
0.93868	1.45898	0.17533
0.96896	1.50604	0.17479
0.99924	1.55311	0.17447
1.02952	1.60017	0.17474
1.0598	1.64723	0.17465
1.09008	1.6943	0.17449
1.12036	1.74136	0.17375
1.15064	1.78843	0.17339
1.18092	1.83549	0.17307
1.2112	1.88255	0.1732
1.24148	1.92962	0.17374
1.27176	1.97668	0.17409
1.30204	2.02375	0.17367
1.33232	2.07081	0.1735
1.3626	2.11787	0.17332
1.39288	2.16494	0.17304
1.42316	2.212	0.1731
1.45344	2.25906	0.17333
1.48372	2.30613	0.17347
1.514	2.35319	0.17322
1.54428	2.40026	0.17312
1.57456	2.44732	0.1731
1.60484	2.49438	0.17307
1.63512	2.54145	0.17289
1.6654	2.58851	0.17293
1.69568	2.63558	0.17306
1.72596	2.68264	0.1734
1.75624	2.7297	0.17367
1.78652	2.77677	0.17345
1.8168	2.82383	0.17294
1.84708	2.87089	0.17234
1.87736	2.91796	0.17201
1.90764	2.96502	0.17221
1.93792	3.01209	0.17248
1.9682	3.05915	0.17325
1.99848	3.10621	0.17382
2.02876	3.15328	0.17366
2.05904	3.20034	0.1734
2.08932	3.24741	0.17356
2.1196	3.29447	0.17374
2.14988	3.34153	0.17358
2.18016	3.3886	0.17396
2.21044	3.43566	0.17396
2.24072	3.48272	0.17443
2.271	3.52979	0.17499
2.30128	3.57685	0.1757
2.33156	3.62392	0.1766
2.36184	3.67098	0.1767
2.39212	3.71804	0.17655
2.4224	3.76511	0.17591
2.45268	3.81217	0.17559
2.48296	3.85924	0.17514
2.51324	3.9063	0.17522
2.54352	3.95336	0.17517
2.5738	4.00043	0.17519
2.60408	4.04749	0.17545
2.63436	4.09455	0.17544
2.66464	4.14162	0.17577
2.69492	4.18868	0.17603
2.7252	4.23575	0.1764
2.75548	4.28281	0.17734
2.78576	4.32987	0.17881
2.81604	4.37694	0.17979
2.84632	4.424	0.18013
2.8766	4.47107	0.18025
2.90688	4.51813	0.18037
2.93716	4.56519	0.18073
2.96744	4.61226	0.18119
2.99772	4.65932	0.1814
3.028	4.70638	0.18129
3.05828	4.75345	0.18109
3.08856	4.80051	0.18131
3.11884	4.84758	0.18177
3.14912	4.89464	0.18264
3.1794	4.9417	0.18349
3.20968	4.98877	0.18417
3.23996	5.03583	0.18494
3.27024	5.0829	0.18544
3.30052	5.12996	0.18574
3.3308	5.17702	0.18672
3.36108	5.22409	0.18786
3.39136	5.27115	0.18907
3.42164	5.31821	0.18992
3.45192	5.36528	0.19054
3.4822	5.41234	0.19153
3.51248	5.45941	0.19255
3.54276	5.50647	0.19348
3.57304	5.55353	0.19461
3.60332	5.6006	0.1957
3.6336	5.64766	0.19715
3.66388	5.69473	0.19827
3.69416	5.74179	0.19898
3.72444	5.78885	0.20005
3.75472	5.83592	0.20139
3.785	5.88298	0.20306
3.81528	5.93004	0.20451
3.84556	5.97711	0.20563
3.87584	6.02417	0.20649
3.90612	6.07124	0.20718
3.9364	6.1183	0.20781
3.96668	6.16536	0.20867
3.99696	6.21243	0.20932
4.02724	6.25949	0.20955
4.05752	6.30656	0.21007
4.0878	6.35362	0.21073
4.11808	6.40068	0.21229
4.14836	6.44775	0.21411
4.17864	6.49481	0.21566
4.20892	6.54187	0.21742
4.2392	6.58894	0.21954
4.26948	6.636	0.22155
4.29976	6.68307	0.22367
4.33004	6.73013	0.22558
4.36032	6.77719	0.22723
4.3906	6.82426	0.22917
4.42088	6.87132	0.23099
4.45116	6.91839	0.2326
4.48144	6.96545	0.23407
4.51172	7.01251	0.23562
4.542	7.05958	0.2375
4.57228	7.10664	0.23977
4.60256	7.1537	0.24184
4.63284	7.20077	0.24372
4.66312	7.24783	0.24517
4.6934	7.2949	0.2464
4.72368	7.34196	0.24759
4.75396	7.38902	0.24861
4.78424	7.43609	0.24979
4.81452	7.48315	0.25113
4.8448	7.53022	0.2522
4.87508	7.57728	0.25323
4.90536	7.62434	0.25495
4.93564	7.67141	0.25665
4.96592	7.71847	0.25871
4.9962	7.76553	0.26004
5.02648	7.8126	0.26166
5.05676	7.85966	0.26368
5.08704	7.90673	0.26555
5.11732	7.95379	0.26812
5.1476	8.00085	0.2708
5.17788	8.04792	0.27292
5.20816	8.09498	0.27486
5.23844	8.14205	0.27716
5.26872	8.18911	0.28004
5.299	8.23617	0.28194
5.32928	8.28324	0.28275
5.35956	8.3303	0.28375
5.38984	8.37736	0.28549
5.42012	8.42443	0.2871
5.4504	8.47149	0.28931
5.48068	8.51856	0.29116
5.51096	8.56562	0.29349
5.54124	8.61268	0.29642
5.57152	8.65975	0.29912
5.6018	8.70681	0.30082
5.63208	8.75388	0.3012
5.66236	8.80094	0.30174
5.69264	8.848	0.30221
5.72292	8.89507	0.30304
5.7532	8.94213	0.30429
5.78348	8.98919	0.30512
5.81376	9.03626	0.30652
5.84404	9.08332	0.30683
5.87432	9.13039	0.30673
5.9046	9.17745	0.30713
5.93488	9.22451	0.30815
5.96516	9.27158	0.31003
5.99544	9.31864	0.31184
6.02572	9.36571	0.31312
6.056	9.41277	0.31531
6.08628	9.45983	0.31646
6.11656	9.5069	0.31748
6.14684	9.55396	0.31834
6.17712	9.60102	0.3197
6.2074	9.64809	0.32012
6.23768	9.69515	0.32182
6.26796	9.74222	0.32404
6.29824	9.78928	0.32539
6.32852	9.83634	0.32659
6.3588	9.88341	0.32767
6.38908	9.93047	0.3276
6.41936	9.97754	0.32847
6.44964	10.0246	0.32831
6.47992	10.0717	0.32749
6.5102	10.1187	0.3276
6.54048	10.1658	0.32829
6.57076	10.2128	0.32932
6.60104	10.2599	0.33128
6.63132	10.307	0.33321
6.6616	10.3541	0.33472
6.69188	10.4011	0.3363
6.72216	10.4482	0.3378
6.75244	10.4952	0.33884
6.78272	10.5423	0.3411
6.813	10.5894	0.34356
6.84328	10.6364	0.34541
6.87356	10.6835	0.34611
6.90384	10.7306	0.34734
6.93412	10.7776	0.34877
6.9644	10.8247	0.35094
6.99468	10.8718	0.35342
7.02496	10.9188	0.35499
7.05524	10.9659	0.35584
7.08552	11.0129	0.35669
7.1158	11.06	0.35802
7.14608	11.1071	0.3583
7.17636	11.1541	0.35937
7.20664	11.2012	0.3597
7.23692	11.2483	0.36069
7.2672	11.2953	0.36239
7.29748	11.3424	0.36331
7.32776	11.3895	0.3647
7.35804	11.4365	0.36528
7.38832	11.4836	0.36668
7.4186	11.5306	0.36773
7.44888	11.5777	0.36753
7.47916	11.6248	0.36683
7.50944	11.6718	0.36638
7.53972	11.7189	0.36665
7.57	11.766	0.36709
7.60028	11.813	0.36414
7.63056	11.8601	0.36439
7.66084	11.9071	0.36473
7.69112	11.9542	0.36513
7.7214	12.0013	0.36592
7.75168	12.0483	0.3623
7.78196	12.0954	0.36309
7.81224	12.1425	0.36423
7.84252	12.1895	0.36432
7.8728	12.2366	0.36426
7.90308	12.2837	0.36379
7.93336	12.3307	0.36332
7.96364	12.3778	0.3627
7.99392	12.4249	0.36268
8.0242	12.4719	0.36305
8.05448	12.519	0.36358
8.08476	12.5661	0.36278
8.11504	12.6131	0.3633
8.14532	12.6602	0.36271
8.1756	12.7072	0.36333
8.20588	12.7543	0.365
8.23616	12.8014	0.36693
8.26644	12.8484	0.36931
8.29672	12.8955	0.37466
8.327	12.9426	0.38048
8.35728	12.9896	0.38064
8.38756	13.0367	0.38162
8.41784	13.0838	0.38265
8.44812	13.1308	0.38423
8.4784	13.1779	0.38559
8.50868	13.2249	0.38702
8.53896	13.272	0.3886
8.56924	13.3191	0.38963
8.59952	13.3661	0.39038
8.6298	13.4132	0.39125
8.66008	13.4603	0.39177
8.69036	13.5073	0.39187
8.72064	13.5544	0.39135
8.75092	13.6014	0.3912
8.7812	13.6485	0.39168
8.81148	13.6956	0.39291
8.84176	13.7426	0.39495
8.87204	13.7897	0.39696
8.90232	13.8368	0.3986
8.9326	13.8838	0.39955
8.96288	13.9309	0.40108
8.99316	13.978	0.40199
9.02344	14.025	0.40331
9.05372	14.0721	0.40492
9.084	14.1191	0.40681
9.11428	14.1662	0.40795
9.14456	14.2133	0.40906
9.17484	14.2604	0.40914
9.20512	14.3074	0.40988
9.2354	14.3545	0.40972
9.26568	14.4015	0.40913
9.29596	14.4486	0.40799
9.32624	14.4957	0.40756
9.35652	14.5427	0.40752
9.3868	14.5898	0.40791
9.41708	14.6369	0.40853
9.44736	14.6839	0.40836
9.47764	14.731	0.40848
9.50792	14.7781	0.40802
9.5382	14.8251	0.40745
9.56848	14.8722	0.40724
9.59876	14.9192	0.40734
9.62904	14.9663	0.40765
9.65932	15.0134	0.40827
9.6896	15.0604	0.409
9.71988	15.1075	0.40914
9.75016	15.1546	0.40979
9.78044	15.2016	0.41087
9.81072	15.2487	0.41205
9.841	15.2957	0.41282
9.87128	15.3428	0.4138
9.90156	15.3899	0.41498
9.93184	15.4369	0.41563
9.96212	15.484	0.41622
9.9924	15.5311	0.41725
10.0227	15.5781	0.41886
10.053	15.6252	0.42022
10.0832	15.6723	0.42053
10.1135	15.7193	0.42072
10.1438	15.7664	0.42048
10.1741	15.8134	0.42085
10.2044	15.8605	0.42198
10.2346	15.9076	0.42328
10.2649	15.9546	0.42441
10.2952	16.0017	0.42449
10.3255	16.0488	0.42506
10.3558	16.0958	0.42576
10.386	16.1429	0.42584
10.4163	16.19	0.42588
10.4466	16.237	0.42657
10.4769	16.2841	0.42701
10.5072	16.3312	0.42738
10.5374	16.3782	0.42739
10.5677	16.4253	0.42658
10.598	16.4723	0.42637
10.6283	16.5194	0.42675
10.6586	16.5665	0.42821
10.6888	16.6135	0.42928
10.7191	16.6606	0.43064
10.7494	16.7077	0.43191
10.7797	16.7547	0.43375
10.81	16.8018	0.43602
10.8402	16.8489	0.43862
10.8705	16.8959	0.44135
10.9008	16.943	0.44333
10.9311	16.9901	0.44497
10.9614	17.0371	0.44743
10.9916	17.0842	0.45002
11.0219	17.1312	0.45166
11.0522	17.1783	0.45275
11.0825	17.2254	0.45321
11.1128	17.2724	0.45366
11.143	17.3195	0.45461
11.1733	17.3666	0.45529
11.2036	17.4136	0.45581
11.2339	17.4607	0.45618
11.2642	17.5078	0.45621
11.2944	17.5548	0.45687
11.3247	17.6019	0.45718
11.355	17.6489	0.45752
11.3853	17.696	0.45798
11.4156	17.7431	0.45858
11.4458	17.7901	0.45818
11.4761	17.8372	0.45811
11.5064	17.8843	0.45841
11.5367	17.9313	0.45846
11.567	17.9784	0.45784
11.5972	18.0254	0.45772
11.6275	18.0725	0.45762
11.6578	18.1196	0.45737
11.6881	18.1666	0.45728
11.7184	18.2137	0.4574
11.7486	18.2608	0.45788
11.7789	18.3078	0.45861
11.8092	18.3549	0.45865
11.8395	18.402	0.45872
11.8698	18.449	0.45962
11.9	18.4961	0.46035
11.9303	18.5432	0.46197
11.9606	18.5902	0.46395
11.9909	18.6373	0.46495
12.0212	18.6843	0.46555
12.0514	18.7314	0.46605
12.0817	18.7785	0.46636
12.112	18.8255	0.46607
12.1423	18.8726	0.46515
12.1726	18.9197	0.46403
12.2028	18.9667	0.46355
12.2331	19.0138	0.46428
12.2634	19.0609	0.46623
12.2937	19.1079	0.46726
12.324	19.155	0.46837
12.3542	19.202	0.46911
12.3845	19.2491	0.4694
12.4148	19.2962	0.4694
12.4451	19.3432	0.47119
12.4754	19.3903	0.47203
12.5056	19.4374	0.47349
12.5359	19.4844	0.47433
12.5662	19.5315	0.47542
12.5965	19.5786	0.47568
12.6268	19.6256	0.47575
12.657	19.6727	0.4741
12.6873	19.7198	0.47374
12.7176	19.7668	0.47369
12.7479	19.8139	0.47314
12.7782	19.8609	0.47298
12.8084	19.908	0.47332
12.8387	19.9551	0.47248
12.869	20.0021	0.47203
12.8993	20.0492	0.47131
12.9296	20.0963	0.47035
12.9598	20.1433	0.46901
12.9901	20.1904	0.46846
13.0204	20.2374	0.46772
13.0507	20.2845	0.46725
13.081	20.3316	0.46733
13.1112	20.3787	0.46693
13.1415	20.4257	0.46703
13.1718	20.4728	0.4662
13.2021	20.5198	0.46535
13.2324	20.5669	0.46432
13.2626	20.614	0.46389
13.2929	20.661	0.46403
13.3232	20.7081	0.46334
13.3535	20.7552	0.46355
13.3838	20.8022	0.46325
13.414	20.8493	0.46352
13.4443	20.8964	0.46305
13.4746	20.9434	0.46186
13.5049	20.9905	0.46183
13.5352	21.0375	0.46188
13.5654	21.0846	0.46223
13.5957	21.1317	0.46263
13.626	21.1787	0.46344
13.6563	21.2258	0.46386
13.6866	21.2729	0.46424
13.7168	21.3199	0.46588
13.7471	21.367	0.46677
13.7774	21.414	0.46752
13.8077	21.4611	0.46674
13.838	21.5082	0.46664
13.8682	21.5552	0.46658
13.8985	21.6023	0.46696
13.9288	21.6494	0.46694
13.9591	21.6964	0.46664
13.9894	21.7435	0.46732
14.0196	21.7906	0.46732
14.0499	21.8376	0.4687
14.0802	21.8847	0.46933
14.1105	21.9318	0.46925
14.1408	21.9788	0.46866
14.171	22.0259	0.46798
14.2013	22.0729	0.46733
14.2316	22.12	0.46681
14.2619	22.1671	0.46694
14.2922	22.2141	0.46702
14.3224	22.2612	0.46733
14.3527	22.3083	0.46795
14.383	22.3553	0.46813
14.4133	22.4024	0.46827
14.4436	22.4494	0.46878
14.4738	22.4965	0.46975
14.5041	22.5436	0.47039
14.5344	22.5907	0.47143
14.5647	22.6377	0.47248
14.595	22.6848	0.47319
14.6252	22.7318	0.47397
14.6555	22.7789	0.47381
14.6858	22.826	0.47339
14.7161	22.873	0.47349
14.7464	22.9201	0.47334
14.7766	22.9672	0.47332
14.8069	23.0142	0.47329
14.8372	23.0613	0.47373
14.8675	23.1084	0.47391
14.8978	23.1554	0.47397
14.9031	23.1637	0.47312
14.9583	23.2495	0.47296
14.9886	23.2966	0.4729
15.0189	23.3437	0.47256
15.0492	23.3907	0.47184
15.0794	23.4378	0.47173
15.1097	23.4849	0.4721
15.14	23.5319	0.47227
15.1703	23.579	0.47248
15.2006	23.626	0.47273
15.2308	23.6731	0.47225
15.2611	23.7202	0.47195
15.2914	23.7672	0.47187
15.3217	23.8143	0.47188
15.352	23.8614	0.47154
15.3822	23.9084	0.47167
15.4125	23.9555	0.4712
15.4428	24.0026	0.47113
15.4731	24.0496	0.47148
15.5034	24.0967	0.4717
15.5336	24.1438	0.4723
15.5639	24.1908	0.47277
15.5942	24.2379	0.47331
15.6245	24.2849	0.47409
15.6548	24.332	0.47455
15.685	24.3791	0.47478
15.7153	24.4261	0.4743
15.7456	24.4732	0.47403
15.7759	24.5203	0.47407
15.8062	24.5673	0.47436
15.8364	24.6144	0.47431
15.8667	24.6614	0.47385
15.897	24.7085	0.47359
15.9273	24.7556	0.47344
15.9576	24.8026	0.47302
15.9878	24.8497	0.47296
16.0181	24.8968	0.47263
16.0484	24.9438	0.47252
16.0787	24.9909	0.47205
16.109	25.038	0.47224
16.1392	25.085	0.47246
16.1695	25.1321	0.47351
16.1998	25.1792	0.47398
16.2301	25.2262	0.4746
16.2604	25.2733	0.47484
16.2906	25.3204	0.4748
16.3209	25.3674	0.47444
16.3512	25.4145	0.47401
16.3815	25.4615	0.47338
16.4118	25.5086	0.47328
16.442	25.5557	0.47346
16.4723	25.6027	0.47355
16.5026	25.6498	0.47323
16.5329	25.6969	0.4727
16.5632	25.7439	0.47224
16.5934	25.791	0.47081
16.6237	25.838	0.46903
16.654	25.8851	0.4682
16.6843	25.9322	0.46745
16.7146	25.9792	0.46665
16.7448	26.0263	0.46598
16.7751	26.0734	0.4659
16.8054	26.1204	0.46601
16.8357	26.1675	0.46558
16.866	26.2146	0.46535
16.8962	26.2616	0.46523
16.9265	26.3087	0.46486
16.9568	26.3558	0.46439
16.9871	26.4028	0.46396
17.0174	26.4499	0.46359
17.0476	26.4969	0.46307
17.0779	26.544	0.46264
17.1082	26.5911	0.46227
17.1385	26.6381	0.46169
17.1688	26.6852	0.46128
17.199	26.7323	0.46114
17.2293	26.7793	0.46022
17.2596	26.8264	0.45929
17.2899	26.8735	0.45834
17.3202	26.9205	0.45782
17.3504	26.9676	0.45719
17.3807	27.0146	0.45664
17.411	27.0617	0.45653
17.4413	27.1088	0.45584
17.4716	27.1558	0.45565
17.5018	27.2029	0.4554
17.5321	27.25	0.45494
17.5624	27.297	0.45415
17.5927	27.3441	0.453
17.623	27.3912	0.45229
17.6532	27.4382	0.45193
17.6835	27.4853	0.45119
17.7138	27.5324	0.45016
17.7441	27.5794	0.44911
17.7744	27.6265	0.44793
17.8046	27.6735	0.4472
17.8349	27.7206	0.4464
17.8652	27.7677	0.44646
17.8955	27.8147	0.44603
17.9258	27.8618	0.44555
17.956	27.9089	0.44495
17.9863	27.9559	0.44462
18.0166	28.003	0.44462
18.0469	28.05	0.44487
18.0772	28.0971	0.44506
18.1074	28.1442	0.44488
18.1377	28.1912	0.44422
18.168	28.2383	0.44338
18.1983	28.2854	0.44279
18.2286	28.3324	0.44121
18.2588	28.3795	0.43873
18.2891	28.4266	0.4365
18.3194	28.4736	0.43429
18.3497	28.5207	0.43269
18.38	28.5678	0.43138
18.4102	28.6148	0.43019
18.4405	28.6619	0.42931
18.4708	28.709	0.42792
18.5011	28.756	0.42664
18.5314	28.8031	0.42567
18.5616	28.8501	0.42514
18.5919	28.8972	0.42511
18.6222	28.9443	0.42436
18.6525	28.9913	0.42327
18.6828	29.0384	0.42214
18.713	29.0855	0.42202
18.7433	29.1325	0.4217
18.7736	29.1796	0.42143
18.8039	29.2266	0.4209
18.8342	29.2737	0.4205
18.8644	29.3208	0.41983
18.8947	29.3678	0.41914
18.925	29.4149	0.41795
18.9553	29.462	0.41769
18.9856	29.509	0.41749
19.0158	29.5561	0.41706
19.0461	29.6032	0.41705
19.0764	29.6502	0.41725
19.1067	29.6973	0.41704
19.137	29.7444	0.41668
19.1672	29.7914	0.41599
19.1975	29.8385	0.41553
19.2278	29.8855	0.41516
19.2581	29.9326	0.41504
19.2884	29.9797	0.41518
19.3186	30.0267	0.41531
19.3489	30.0738	0.41594
19.3792	30.1209	0.41586
19.4095	30.1679	0.41611
19.4398	30.215	0.41693
19.47	30.262	0.41817
19.5543	30.393	0.41822
19.5306	30.3562	0.41876
19.5609	30.4032	0.41943
19.5912	30.4503	0.42042
19.6214	30.4974	0.42063
19.6517	30.5444	0.42111
19.682	30.5915	0.4215
19.6939	30.61	0.42131
19.7426	30.6856	0.42088
19.7728	30.7327	0.42088
19.8031	30.7797	0.4214
19.8334	30.8268	0.42185
19.8637	30.8739	0.42255
19.894	30.921	0.4236
19.9242	30.968	0.4236
19.9545	31.0151	0.42339
19.9848	31.0621	0.42321
20.0151	31.1092	0.42361
20.0454	31.1563	0.42357
20.0756	31.2033	0.42349
20.1059	31.2504	0.42373
20.1362	31.2975	0.42395
20.1665	31.3445	0.42438
20.1968	31.3916	0.42502
20.227	31.4386	0.42582
20.2573	31.4857	0.42581
20.2876	31.5328	0.42557
20.3179	31.5798	0.42555
20.3482	31.6269	0.42595
20.3784	31.674	0.4265
20.4087	31.721	0.4277
20.439	31.7681	0.42829
20.4693	31.8152	0.42838
20.4996	31.8622	0.4281
20.5298	31.9093	0.42784
20.5601	31.9564	0.42814
20.5904	32.0034	0.42815
20.6207	32.0505	0.4285
20.651	32.0975	0.4294
20.6812	32.1446	0.42955
20.7115	32.1917	0.4288
20.7418	32.2387	0.42813
20.7721	32.2858	0.42655
20.8024	32.3329	0.42531
20.8326	32.3799	0.42401
20.8629	32.427	0.42314
20.8932	32.474	0.42238
20.9235	32.5211	0.42085
20.9538	32.5682	0.41878
20.984	32.6152	0.41752
21.0143	32.6623	0.41565
21.0446	32.7094	0.41402
21.0749	32.7564	0.41147
21.1052	32.8035	0.40872
21.1354	32.8506	0.40554
21.1657	32.8976	0.40284
21.196	32.9447	0.40014
21.2263	32.9918	0.3972
21.2566	33.0388	0.39341
21.2868	33.0859	0.38968
21.3171	33.133	0.38614
21.3474	33.18	0.38195
21.3777	33.2271	0.37797
21.408	33.2741	0.37411
21.4382	33.3212	0.37025
21.4685	33.3683	0.36691
21.4988	33.4153	0.36399
21.5291	33.4624	0.36057
21.5594	33.5095	0.35707
21.5896	33.5565	0.35373
21.6199	33.6036	0.35108
21.6502	33.6506	0.34835
21.6805	33.6977	0.345
21.7108	33.7448	0.34181
21.741	33.7918	0.33878
21.7713	33.8389	0.33508
21.8016	33.886	0.33192
21.8319	33.933	0.32899
21.8622	33.9801	0.32629
21.8924	34.0272	0.32314
21.9227	34.0742	0.32051
21.953	34.1213	0.31744
21.9833	34.1683	0.31428
22.0136	34.2154	0.31076
22.0438	34.2625	0.30741
22.0741	34.3095	0.30365
22.1044	34.3566	0.30036
22.1347	34.4037	0.29769
22.165	34.4507	0.29504
22.1952	34.4978	0.29207
22.2255	34.5449	0.28979
22.2558	34.5919	0.28792
22.2861	34.639	0.2861
22.3164	34.6861	0.28418
22.3466	34.7331	0.28228
22.3769	34.7802	0.28044
22.4072	34.8272	0.27879
22.4375	34.8743	0.27678
22.4678	34.9214	0.275
22.498	34.9684	0.27275
22.5283	35.0155	0.27044
22.5586	35.0626	0.26872
22.5889	35.1096	0.26685
22.6192	35.1567	0.26547
22.6494	35.2038	0.2633
22.6797	35.2508	0.26142
22.71	35.2979	0.25896
22.7403	35.3449	0.25719
22.7706	35.392	0.25582
22.8008	35.4391	0.25433
22.8311	35.4861	0.25288
22.8614	35.5332	0.25168
22.8917	35.5803	0.25062
22.922	35.6273	0.24933
22.9522	35.6744	0.24791
22.9825	35.7215	0.24675
23.0128	35.7685	0.24556
23.0431	35.8156	0.24425
23.0734	35.8627	0.24274
23.1036	35.9097	0.2406
23.1339	35.9568	0.23841
23.1642	36.0038	0.23672
23.1945	36.0509	0.23559
23.2248	36.098	0.23444
23.255	36.145	0.23341
23.2853	36.1921	0.23227
23.3156	36.2392	0.231
23.3459	36.2862	0.23007
23.3762	36.3333	0.2293
23.4064	36.3803	0.22845
23.4367	36.4274	0.22724
23.467	36.4745	0.22597
23.4973	36.5215	0.22479
23.5276	36.5686	0.224
23.5578	36.6157	0.22358
23.5881	36.6627	0.22311
23.6184	36.7098	0.22257
23.6487	36.7569	0.22196
23.679	36.8039	0.22151
23.7092	36.851	0.22078
23.7395	36.898	0.22023
23.7698	36.9451	0.21958
23.8001	36.9922	0.21928
23.8304	37.0393	0.21905
23.8606	37.0863	0.21875
23.8909	37.1334	0.21816
23.9212	37.1804	0.21712
23.9515	37.2275	0.21478
23.9818	37.2746	0.21262
24.012	37.3216	0.21104
24.0423	37.3687	0.21005
24.0726	37.4158	0.20936
24.1029	37.4628	0.20842
24.1332	37.5099	0.20801
24.1634	37.557	0.20758
24.1937	37.604	0.20709
24.224	37.6511	0.20656
24.2543	37.6981	0.20577
24.2846	37.7452	0.20563
24.3148	37.7923	0.20504
24.3451	37.8393	0.20419
24.3754	37.8864	0.20316
24.4057	37.9335	0.20249
24.436	37.9805	0.20179
24.4662	38.0276	0.20157
24.4965	38.0746	0.20161
24.5268	38.1217	0.20165
24.5571	38.1688	0.20132
24.5874	38.2158	0.20041
24.6176	38.2629	0.19938
24.6479	38.31	0.19852
24.6782	38.357	0.19784
24.7085	38.4041	0.19732
24.7388	38.4512	0.1965
24.769	38.4982	0.19569
24.7993	38.5453	0.19496
24.8296	38.5924	0.19421
24.8599	38.6394	0.19344
24.8902	38.6865	0.19275
24.9204	38.7335	0.19199
24.9507	38.7806	0.19133
24.981	38.8277	0.19054
25.0113	38.8747	0.19019
25.0416	38.9218	0.18976
25.0718	38.9689	0.18959
25.1021	39.0159	0.1893
25.1324	39.063	0.189
25.1627	39.1101	0.18864
25.193	39.1571	0.18859
25.2232	39.2042	0.18886
25.2535	39.2512	0.18945
25.2838	39.2983	0.18951
25.3141	39.3454	0.18911
25.3444	39.3924	0.18859
25.3746	39.4395	0.18767
25.4049	39.4866	0.18696
25.4352	39.5336	0.18609
25.4655	39.5807	0.18558
25.4958	39.6278	0.18521
25.526	39.6748	0.18528
25.5563	39.7219	0.18517
25.5866	39.7689	0.18537
25.6169	39.816	0.18556
25.6472	39.8631	0.18554
25.6774	39.9101	0.18549
25.7077	39.9572	0.18553
25.738	40.0043	0.18554
25.7683	40.0513	0.1859
25.7986	40.0984	0.18687
25.8288	40.1455	0.18455
25.8591	40.1925	0.18439
25.8894	40.2396	0.18381
25.9197	40.2867	0.18502
25.95	40.3337	0.1836
25.9802	40.3808	0.18274
26.0105	40.4278	0.18237
26.0408	40.4749	0.18204
26.0711	40.522	0.18191
26.1014	40.569	0.18165
26.1316	40.6161	0.18132
26.1619	40.6632	0.18092
26.1922	40.7102	0.18029
26.2225	40.7573	0.18017
26.2528	40.8043	0.18002
26.283	40.8514	0.18016
26.3133	40.8985	0.18045
26.3436	40.9455	0.18068
26.3739	40.9926	0.18097
26.4042	41.0397	0.18076
26.4344	41.0867	0.18037
26.4647	41.1338	0.17987
26.495	41.1809	0.17946
26.5253	41.2279	0.17882
26.5556	41.275	0.17835
26.5858	41.3221	0.17783
26.6161	41.3691	0.17755
26.6464	41.4162	0.17745
26.6767	41.4633	0.1768
26.707	41.5103	0.17626
26.7372	41.5574	0.176
26.7675	41.6044	0.17606
26.7978	41.6515	0.17649
26.8281	41.6986	0.17543
26.8584	41.7456	0.17515
26.8886	41.7927	0.17476
26.9189	41.8398	0.17536
26.9492	41.8868	0.17449
26.9795	41.9339	0.17407
27.0098	41.9809	0.17404
27.04	42.028	0.17415
27.0703	42.0751	0.17427
27.1006	42.1221	0.17451
27.1309	42.1692	0.17516
27.1612	42.2163	0.17583
27.1914	42.2633	0.17624
27.2217	42.3104	0.17649
27.252	42.3575	0.17676
27.2823	42.4045	0.17695
27.3126	42.4516	0.17685
27.3428	42.4986	0.17684
27.3731	42.5457	0.17646
27.4034	42.5928	0.17575
27.4337	42.6398	0.1753
27.464	42.6869	0.17459
27.4942	42.734	0.17432
27.5245	42.781	0.17435
27.5548	42.8281	0.17436
27.5851	42.8752	0.17445
27.6154	42.9222	0.1741
27.6456	42.9693	0.1736
27.6759	43.0164	0.173
27.7062	43.0634	0.17291
27.7365	43.1105	0.17273
27.7668	43.1576	0.17243
27.797	43.2046	0.17228
27.8273	43.2517	0.17225
27.8576	43.2987	0.17251
27.8879	43.3458	0.17254
27.9182	43.3929	0.17242
27.9484	43.4399	0.17277
27.9787	43.487	0.17299
28.009	43.5341	0.17333
28.0393	43.5811	0.1731
28.0696	43.6282	0.17286
28.0998	43.6752	0.17257
28.1301	43.7223	0.17259
28.1604	43.7694	0.17233
28.1907	43.8164	0.17262
28.221	43.8635	0.17267
28.2512	43.9106	0.17307
28.2815	43.9576	0.17341
28.3118	44.0047	0.17369
28.3421	44.0518	0.17367
28.3724	44.0988	0.1735
28.4026	44.1459	0.1733
28.4329	44.193	0.17336
28.4632	44.24	0.17341
28.4935	44.2871	0.1732
28.5238	44.3341	0.1728
28.554	44.3812	0.17234
28.5843	44.4283	0.17205
28.6146	44.4753	0.17215
28.6449	44.5224	0.17229
28.6752	44.5695	0.17231
28.7054	44.6165	0.17219
28.7357	44.6636	0.17191
28.766	44.7107	0.17173
28.7963	44.7577	0.17173
28.8266	44.8048	0.17192
28.8568	44.8518	0.17204
28.8871	44.8989	0.17192
28.9174	44.946	0.17139
28.9477	44.993	0.171
28.978	45.0401	0.1707
29.0082	45.0872	0.17093
29.0385	45.1342	0.17105
29.0688	45.1813	0.17113
29.0991	45.2284	0.17106
29.1294	45.2754	0.17073
29.1596	45.3225	0.17034
29.1899	45.3695	0.17062
29.2202	45.4166	0.17041
29.2505	45.4637	0.16992
29.2808	45.5107	0.16927
29.311	45.5578	0.16888
29.3413	45.6049	0.16869
29.3716	45.6519	0.16827
29.4019	45.699	0.16819
29.4322	45.7461	0.16823
29.4624	45.7931	0.16896
29.4927	45.8402	0.16934
29.523	45.8873	0.16967
29.5533	45.9343	0.16992
29.5836	45.9814	0.17
29.6138	46.0284	0.16973
29.6441	46.0755	0.16943
29.6744	46.1226	0.16948
29.7047	46.1696	0.16989
29.735	46.2167	0.17073
29.7652	46.2638	0.17103
29.7955	46.3108	0.17126
29.8258	46.3579	0.17139
29.8561	46.4049	0.17133
29.8864	46.452	0.17047
29.9166	46.4991	0.16998
29.9469	46.5461	0.16984
29.9772	46.5932	0.16977
30.0075	46.6403	0.16993
30.0378	46.6873	0.1699

## Sheet: Figure 3f
Figure 3f
Wi	Fluctuation	Error	Wi	Fluctuation	Error	Wi	Fluctuation	Error	Wi	Fluctuation	Error	Wi	Fluctuation	Error
	0.1 c*			1.0 c*			0.025 c*			dilute			1.0 c* linear
0.44213	0.0234	0.0038	0.17593	0.0224	0.0037	0.78951	0.0361	0.005	0.38212	0.0287	0.0052	0.6	0.0205	0.0055
0.85595	0.0534	0.0124	1.55476	0.057	0.0129	1.51634	0.0224	0.0026	0.57263	0.0335	0.0072	1	0.0306	0.0044
1.30745	0.0514	0.0054	3.04695	0.0572	0.0116				0.86277	0.027	0.0057	1.4	0.0273	0.0027
2.28267	0.0466	0.0095										2.6	0.0278	0.0081

## Sheet: Figure 4a
Figure 4a
Time (s)	Average Fractional Extension
0	0.15089
0.03028	0.14776
0.06056	0.15113
0.09084	0.15089
0.12112	0.15017
0.1514	0.14603
0.18168	0.14603
0.21196	0.1509
0.24224	0.15387
0.27252	0.15706
0.3028	0.16103
0.33308	0.15706
0.36336	0.15387
0.39364	0.15706
0.42392	0.1556
0.4542	0.15959
0.48448	0.1556
0.51476	0.1556
0.54504	0.16234
0.57532	0.15856
0.6056	0.15856
0.63588	0.16422
0.66616	0.17047
0.69644	0.17047
0.72672	0.17047
0.757	0.1681
0.78728	0.1681
0.81756	0.1681
0.84784	0.16687
0.87812	0.1681
0.9084	0.1712
0.93868	0.1712
0.96896	0.1712
0.99924	0.1712
1.02952	0.17961
1.0598	0.18588
1.09008	0.18613
1.12036	0.18613
1.15064	0.18613
1.18092	0.18749
1.2112	0.18781
1.24148	0.18613
1.27176	0.1859
1.30204	0.18561
1.33232	0.18561
1.3626	0.18365
1.39288	0.18143
1.42316	0.18143
1.45344	0.18125
1.48372	0.18125
1.514	0.17881
1.54428	0.17807
1.57456	0.1763
1.60484	0.1763
1.63512	0.17577
1.6654	0.17502
1.69568	0.17468
1.72596	0.17468
1.75624	0.17322
1.78652	0.1706
1.8168	0.16677
1.84708	0.16677
1.87736	0.16677
1.90764	0.16677
1.93792	0.16677
1.9682	0.16968
1.99848	0.17542
2.02876	0.17709
2.05904	0.17863
2.08932	0.18053
2.1196	0.18179
2.14988	0.18511
2.18016	0.18934
2.21044	0.19194
2.24072	0.1936
2.271	0.19398
2.30128	0.19398
2.33156	0.19505
2.36184	0.19505
2.39212	0.19524
2.4224	0.19398
2.45268	0.1936
2.48296	0.19164
2.51324	0.19203
2.54352	0.19014
2.5738	0.19014
2.60408	0.19335
2.63436	0.19508
2.66464	0.20023
2.69492	0.20023
2.7252	0.2012
2.75548	0.20231
2.78576	0.20576
2.81604	0.20576
2.84632	0.20576
2.8766	0.20507
2.90688	0.20507
2.93716	0.20629
2.96744	0.20629
2.99772	0.20629
3.028	0.20629
3.05828	0.20645
3.08856	0.20645
3.11884	0.20928
3.14912	0.20983
3.1794	0.21011
3.20968	0.21488
3.23996	0.22079
3.27024	0.22079
3.30052	0.22125
3.3308	0.22125
3.36108	0.22125
3.39136	0.21996
3.42164	0.21996
3.45192	0.21975
3.4822	0.21975
3.51248	0.21926
3.54276	0.21926
3.57304	0.21993
3.60332	0.22075
3.6336	0.2257
3.66388	0.2295
3.69416	0.2295
3.72444	0.2295
3.75472	0.22975
3.785	0.23027
3.81528	0.23231
3.84556	0.23894
3.87584	0.24366
3.90612	0.24754
3.9364	0.25162
3.96668	0.25254
3.99696	0.25345
4.02724	0.25745
4.05752	0.26204
4.0878	0.26362
4.11808	0.2719
4.14836	0.28049
4.17864	0.28204
4.20892	0.28657
4.2392	0.29062
4.26948	0.29925
4.29976	0.31208
4.33004	0.32483
4.36032	0.34259
4.3906	0.358
4.42088	0.36743
4.45116	0.37304
4.48144	0.37556
4.51172	0.37949
4.542	0.38784
4.57228	0.40302
4.60256	0.41149
4.63284	0.41149
4.66312	0.41149
4.6934	0.41149
4.72368	0.41545
4.75396	0.41358
4.78424	0.41358
4.81452	0.40867
4.8448	0.40754
4.87508	0.40754
4.90536	0.40754
4.93564	0.41262
4.96592	0.41803
4.9962	0.41909
5.02648	0.42373
5.05676	0.4325
5.08704	0.43732
5.11732	0.43761
5.1476	0.45242
5.17788	0.47301
5.20816	0.4833
5.23844	0.49215
5.26872	0.50661
5.299	0.51657
5.32928	0.51669
5.35956	0.51797
5.38984	0.52296
5.42012	0.53158
5.4504	0.54648
5.48068	0.56149
5.51096	0.56592
5.54124	0.57616
5.57152	0.61075
5.6018	0.63175
5.63208	0.63175
5.66236	0.64027
5.69264	0.64027
5.72292	0.63175
5.7532	0.62671
5.78348	0.62671
5.81376	0.62671
5.84404	0.61214
5.87432	0.58854
5.9046	0.58217
5.93488	0.57731
5.96516	0.57421
5.99544	0.57036
6.02572	0.56362
6.056	0.55737
6.08628	0.55449
6.11656	0.55376
6.14684	0.54661
6.17712	0.54661
6.2074	0.537
6.23768	0.54661
6.26796	0.54661
6.29824	0.54661
6.32852	0.54159
6.3588	0.53276
6.38908	0.52817
6.41936	0.52733
6.44964	0.51856
6.47992	0.50885
6.5102	0.50271
6.54048	0.50325
6.57076	0.50518
6.60104	0.50374
6.63132	0.49484
6.6616	0.49315
6.69188	0.50253
6.72216	0.49051
6.75244	0.497
6.78272	0.497
6.813	0.50013
6.84328	0.50037
6.87356	0.50301
6.90384	0.50662
6.93412	0.50325
6.9644	0.50349
6.99468	0.50951
7.02496	0.50662
7.05524	0.50349
7.08552	0.50662
7.1158	0.51408
7.14608	0.50031
7.17636	0.50191
7.20664	0.50546
7.23692	0.50859
7.2672	0.50859
7.29748	0.50907
7.32776	0.5103
7.35804	0.51077
7.38832	0.51077
7.4186	0.51077
7.44888	0.51467
7.47916	0.51467
7.50944	0.51158
7.53972	0.50988
7.57	0.50988
7.60028	0.50533
7.63056	0.50136
7.66084	0.50018
7.69112	0.49948
7.7214	0.49943
7.75168	0.49889
7.78196	0.49889
7.81224	0.49889
7.84252	0.49889
7.8728	0.49943
7.90308	0.50307
7.93336	0.50667
7.96364	0.50687
7.99392	0.50708
8.0242	0.51212
8.05448	0.52179
8.08476	0.52659
8.11504	0.52681
8.14532	0.52801
8.1756	0.5293
8.20588	0.53365
8.23616	0.53809
8.26644	0.53892
8.29672	0.53892
8.327	0.53994
8.35728	0.53994
8.38756	0.53994
8.41784	0.53994
8.44812	0.53583
8.4784	0.53211
8.50868	0.53142
8.53896	0.53073
8.56924	0.53073
8.59952	0.53073
8.6298	0.53073
8.66008	0.53073
8.69036	0.53653
8.72064	0.54693
8.75092	0.55445
8.7812	0.56272
8.81148	0.57376
8.84176	0.58392
8.87204	0.59312
8.90232	0.59851
8.9326	0.60318
8.96288	0.60747
8.99316	0.60747
9.02344	0.60747
9.05372	0.60318
9.084	0.60698
9.11428	0.60698
9.14456	0.60698
9.17484	0.60289
9.20512	0.59874
9.2354	0.5985
9.26568	0.59823
9.29596	0.59823
9.32624	0.59805
9.35652	0.59701
9.3868	0.59194
9.41708	0.58746
9.44736	0.58737
9.47764	0.58718
9.50792	0.58373
9.5382	0.57944
9.56848	0.57944
9.59876	0.57471
9.62904	0.57058
9.65932	0.5701
9.6896	0.5701
9.71988	0.56877
9.75016	0.56737
9.78044	0.56275
9.81072	0.55757
9.841	0.55278
9.87128	0.54835
9.90156	0.54741
9.93184	0.54675
9.96212	0.54323
9.9924	0.53891
10.0227	0.53787
10.053	0.53708
10.0832	0.53168
10.1135	0.52244
10.1438	0.51735
10.1741	0.51253
10.2044	0.50816
10.2346	0.50774
10.2649	0.50723
10.2952	0.50319
10.3255	0.49939
10.3558	0.49935
10.386	0.49935
10.4163	0.49878
10.4466	0.498
10.4769	0.498
10.5072	0.498
10.5374	0.498
10.5677	0.49404
10.598	0.49073
10.6283	0.49035
10.6586	0.49076
10.6888	0.49076
10.7191	0.49445
10.7494	0.49392
10.7797	0.49076
10.81	0.49392
10.8402	0.49722
10.8705	0.49879
10.9008	0.49998
10.9311	0.5005
10.9614	0.50378
10.9916	0.5072
11.0219	0.51214
11.0522	0.51687
11.0825	0.51837
11.1128	0.52343
11.143	0.53296
11.1733	0.53911
11.2036	0.53989
11.2339	0.54324
11.2642	0.54764
11.2944	0.5496
11.3247	0.55342
11.355	0.55744
11.3853	0.56831
11.4156	0.57839
11.4458	0.57851
11.4761	0.5787
11.5064	0.58318
11.5367	0.58318
11.567	0.58318
11.5972	0.58318
11.6275	0.58318
11.6578	0.57856
11.6881	0.57856
11.7184	0.57856
11.7486	0.57856
11.7789	0.57912
11.8092	0.57912
11.8395	0.58386
11.8698	0.5889
11.9	0.59308
11.9303	0.59308
11.9606	0.59308
11.9909	0.59308
12.0212	0.5889
12.0514	0.58809
12.0817	0.58197
12.112	0.57613
12.1423	0.5748
12.1726	0.57214
12.2028	0.56586
12.2331	0.5608
12.2634	0.56037
12.2937	0.55903
12.324	0.55903
12.3542	0.55727
12.3845	0.55727
12.4148	0.55197
12.4451	0.54245
12.4754	0.53732
12.5056	0.53303
12.5359	0.52835
12.5662	0.52756
12.5965	0.52756
12.6268	0.52756
12.657	0.52756
12.6873	0.52756
12.7176	0.52818
12.7479	0.52912
12.7782	0.52833
12.8084	0.53286
12.8387	0.53286
12.869	0.53701
12.8993	0.53286
12.9296	0.52378
12.9598	0.5175
12.9901	0.52378
13.0204	0.52737
13.0507	0.52272
13.081	0.53191
13.1112	0.53191
13.1415	0.53692
13.1718	0.53692
13.2021	0.53757
13.2324	0.53757
13.2626	0.5377
13.2929	0.5377
13.3232	0.5377
13.3535	0.5377
13.3838	0.53701
13.414	0.53259
13.4443	0.52336
13.4746	0.51773
13.5049	0.51393
13.5352	0.51383
13.5654	0.51383
13.5957	0.51726
13.626	0.51773
13.6563	0.51773
13.6866	0.52331
13.7168	0.53318
13.7471	0.53527
13.7774	0.53816
13.8077	0.53816
13.838	0.53816
13.8682	0.53816
13.8985	0.53835
13.9288	0.5407
13.9591	0.54541
13.9894	0.54541
14.0196	0.54668
14.0499	0.5515
14.0802	0.55094
14.1105	0.55238
14.1408	0.55408
14.171	0.55408
14.2013	0.55752
14.2316	0.56061
14.2619	0.56139
14.2922	0.56426
14.3224	0.56474
14.3527	0.56594
14.383	0.57055
14.4133	0.57636
14.4436	0.57636
14.4738	0.57636
14.5041	0.57471
14.5344	0.57471
14.5647	0.5739
14.595	0.57386
14.6252	0.57386
14.6555	0.57711
14.6858	0.57711
14.7161	0.57711
14.7464	0.57834
14.7766	0.58009
14.8069	0.58567
14.8372	0.58937
14.8675	0.59458
14.8978	0.59851
14.9031	0.59929
14.9583	0.60233
14.9886	0.60233
15.0189	0.60233
15.0492	0.60627
15.0794	0.60627
15.1097	0.60627
15.14	0.60627
15.1703	0.60627
15.2006	0.60598
15.2308	0.60148
15.2611	0.59661
15.2914	0.5961
15.3217	0.59119
15.352	0.58688
15.3822	0.5863
15.4125	0.58175
15.4428	0.57824
15.4731	0.57824
15.5034	0.57674
15.5336	0.57628
15.5639	0.57628
15.5942	0.57628
15.6245	0.56688
15.6548	0.55715
15.685	0.55205
15.7153	0.54727
15.7456	0.54715
15.7759	0.54715
15.8062	0.54205
15.8364	0.53668
15.8667	0.53217
15.897	0.52788
15.9273	0.52788
15.9576	0.52711
15.9878	0.52663
16.0181	0.52647
16.0484	0.52647
16.0787	0.52647
16.109	0.52661
16.1392	0.52695
16.1695	0.53199
16.1998	0.53199
16.2301	0.53199
16.2604	0.53684
16.2906	0.53684
16.3209	0.53689
16.3512	0.53689
16.3815	0.53689
16.4118	0.53702
16.442	0.53702
16.4723	0.53688
16.5026	0.53702
16.5329	0.53735
16.5632	0.53889
16.5934	0.54324
16.6237	0.54324
16.654	0.53981
16.6843	0.53981
16.7146	0.53886
16.7448	0.53981
16.7751	0.53981
16.8054	0.53888
16.8357	0.53888
16.866	0.53832
16.8962	0.53418
16.9265	0.52948
16.9568	0.52889
16.9871	0.52889
17.0174	0.52865
17.0476	0.5284
17.0779	0.52782
17.1082	0.5277
17.1385	0.52369
17.1688	0.52371
17.199	0.52371
17.2293	0.52394
17.2596	0.52491
17.2899	0.52491
17.3202	0.5309
17.3504	0.53567
17.3807	0.54196
17.411	0.54233
17.4413	0.54247
17.4716	0.5466
17.5018	0.5466
17.5321	0.54551
17.5624	0.54551
17.5927	0.54125
17.623	0.53522
17.6532	0.53522
17.6835	0.53522
17.7138	0.53482
17.7441	0.53099
17.7744	0.53099
17.8046	0.53099
17.8349	0.53099
17.8652	0.53649
17.8955	0.53649
17.9258	0.53649
17.956	0.5319
17.9863	0.53108
18.0166	0.52977
18.0469	0.52977
18.0772	0.52726
18.1074	0.52726
18.1377	0.52726
18.168	0.52515
18.1983	0.52058
18.2286	0.52058
18.2588	0.51888
18.2891	0.51463
18.3194	0.51218
18.3497	0.51127
18.38	0.51002
18.4102	0.50934
18.4405	0.50934
18.4708	0.50934
18.5011	0.50934
18.5314	0.50792
18.5616	0.50266
18.5919	0.50266
18.6222	0.49848
18.6525	0.49848
18.6828	0.49822
18.713	0.49796
18.7433	0.4976
18.7736	0.48887
18.8039	0.48537
18.8342	0.47982
18.8644	0.47933
18.8947	0.47902
18.925	0.4752
18.9553	0.4752
18.9856	0.4752
19.0158	0.47158
19.0461	0.47129
19.0764	0.47049
19.1067	0.46517
19.137	0.45987
19.1672	0.45882
19.1975	0.45854
19.2278	0.45415
19.2581	0.44994
19.2884	0.44994
19.3186	0.44968
19.3489	0.44968
19.3792	0.44968
19.4095	0.44968
19.4398	0.45396
19.47	0.46251
19.5543	0.46772
19.5306	0.47264
19.5609	0.47716
19.5912	0.47777
19.6214	0.47818
19.6517	0.48763
19.682	0.50247
19.6939	0.508
19.7426	0.5123
19.7728	0.52662
19.8031	0.54155
19.8334	0.54724
19.8637	0.55722
19.894	0.56668
19.9242	0.56727
19.9545	0.56794
19.9848	0.56843
20.0151	0.57331
20.0454	0.58399
20.0756	0.59319
20.1059	0.59777
20.1362	0.60743
20.1665	0.61652
20.1968	0.6218
20.227	0.63195
20.2573	0.63655
20.2876	0.64152
20.3179	0.64152
20.3482	0.64152
20.3784	0.64152
20.4087	0.64056
20.439	0.63062
20.4693	0.62096
20.4996	0.60637
20.5298	0.59157
20.5601	0.58132
20.5904	0.57144
20.6207	0.56668
20.651	0.56136
20.6812	0.5517
20.7115	0.5468
20.7418	0.54642
20.7721	0.54233
20.8024	0.53352
20.8326	0.51856
20.8629	0.50806
20.8932	0.49844
20.9235	0.47959
20.9538	0.46984
20.984	0.46949
21.0143	0.46922
21.0446	0.4686
21.0749	0.46415
21.1052	0.46004
21.1354	0.45125
21.1657	0.44222
21.196	0.43787
21.2263	0.42945
21.2566	0.42326
21.2868	0.42132
21.3171	0.42043
21.3474	0.41696
21.3777	0.41007
21.408	0.40477
21.4382	0.40245
21.4685	0.40113
21.4988	0.39833
21.5291	0.3942
21.5594	0.38843
21.5896	0.38112
21.6199	0.37611
21.6502	0.3689
21.6805	0.36295
21.7108	0.36179
21.741	0.36048
21.7713	0.3522
21.8016	0.33966
21.8319	0.33426
21.8622	0.33391
21.8924	0.33297
21.9227	0.33297
21.953	0.33058
21.9833	0.32814
22.0136	0.3284
22.0438	0.32742
22.0741	0.32623
22.1044	0.32477
22.1347	0.32328
22.165	0.32179
22.1952	0.32179
22.2255	0.32179
22.2558	0.32381
22.2861	0.32649
22.3164	0.33019
22.3466	0.33016
22.3769	0.33037
22.4072	0.33037
22.4375	0.33037
22.4678	0.33037
22.498	0.32545
22.5283	0.31602
22.5586	0.30605
22.5889	0.30137
22.6192	0.29662
22.6494	0.29327
22.6797	0.28912
22.71	0.28602
22.7403	0.28258
22.7706	0.28014
22.8008	0.27745
22.8311	0.27034
22.8614	0.26402
22.8917	0.26093
22.922	0.2584
22.9522	0.25642
22.9825	0.25243
23.0128	0.2487
23.0431	0.24545
23.0734	0.24545
23.1036	0.24293
23.1339	0.24181
23.1642	0.23889
23.1945	0.23559
23.2248	0.23348
23.255	0.23185
23.2853	0.23047
23.3156	0.22962
23.3459	0.22962
23.3762	0.22962
23.4064	0.22933
23.4367	0.22933
23.467	0.22925
23.4973	0.22809
23.5276	0.22809
23.5578	0.22809
23.5881	0.22809
23.6184	0.22926
23.6487	0.22809
23.679	0.22674
23.7092	0.22452
23.7395	0.22244
23.7698	0.22194
23.8001	0.22066
23.8304	0.21557
23.8606	0.20933
23.8909	0.20646
23.9212	0.2058
23.9515	0.2027
23.9818	0.19851
24.012	0.19682
24.0423	0.19677
24.0726	0.19386
24.1029	0.19099
24.1332	0.18983
24.1634	0.18983
24.1937	0.18939
24.224	0.18939
24.2543	0.19054
24.2846	0.19054
24.3148	0.19113
24.3451	0.19208
24.3754	0.19315
24.4057	0.19348
24.436	0.19348
24.4662	0.19315
24.4965	0.19446
24.5268	0.19446
24.5571	0.19835
24.5874	0.20147
24.6176	0.20147
24.6479	0.20218
24.6782	0.19734
24.7085	0.19717
24.7388	0.20057
24.769	0.20057
24.7993	0.19752
24.8296	0.19752
24.8599	0.19455
24.8902	0.19343
24.9204	0.19343
24.9507	0.193
24.981	0.19053
25.0113	0.18747
25.0416	0.18651
25.0718	0.18651
25.1021	0.18651
25.1324	0.18502
25.1627	0.18393
25.193	0.18393
25.2232	0.18308
25.2535	0.18393
25.2838	0.18313
25.3141	0.18448
25.3444	0.18387
25.3746	0.182
25.4049	0.182
25.4352	0.18387
25.4655	0.18851
25.4958	0.18766
25.526	0.18766
25.5563	0.18413
25.5866	0.18688
25.6169	0.18625
25.6472	0.18817
25.6774	0.19087
25.7077	0.19087
25.738	0.19087
25.7683	0.18966
25.7986	0.19174
25.8288	0.19468
25.8591	0.1959
25.8894	0.1959
25.9197	0.1959
25.95	0.1959
25.9802	0.1959
26.0105	0.1959
26.0408	0.1959
26.0711	0.19891
26.1014	0.20331
26.1316	0.20554
26.1619	0.20636
26.1922	0.20959
26.2225	0.21251
26.2528	0.21393
26.283	0.21402
26.3133	0.21402
26.3436	0.21402
26.3739	0.21279
26.4042	0.21279
26.4344	0.21279
26.4647	0.21184
26.495	0.20925
26.5253	0.20745
26.5556	0.20682
26.5858	0.20602
26.6161	0.20524
26.6464	0.20406
26.6767	0.19881
26.707	0.19519
26.7372	0.19479
26.7675	0.19417
26.7978	0.19198
26.8281	0.19191
26.8584	0.19364
26.8886	0.19364
26.9189	0.19094
26.9492	0.18792
26.9795	0.18629
27.0098	0.18473
27.04	0.18674
27.0703	0.18674
27.1006	0.18972
27.1309	0.18972
27.1612	0.18972
27.1914	0.18911
27.2217	0.19046
27.252	0.19115
27.2823	0.19238
27.3126	0.19304
27.3428	0.1921
27.3731	0.1921
27.4034	0.1921
27.4337	0.19144
27.464	0.19075
27.4942	0.18729
27.5245	0.18133
27.5548	0.18133
27.5851	0.18133
27.6154	0.18133
27.6456	0.18133
27.6759	0.18133
27.7062	0.18283
27.7365	0.18692
27.7668	0.18692
27.797	0.18738
27.8273	0.18738
27.8576	0.18738
27.8879	0.18738
27.9182	0.18816
27.9484	0.18816
27.9787	0.18816
28.009	0.19106
28.0393	0.19266
28.0696	0.19273
28.0998	0.19273
28.1301	0.19273
28.1604	0.19273
28.1907	0.19068
28.221	0.18707
28.2512	0.18521
28.2815	0.18042
28.3118	0.17512
28.3421	0.17376
28.3724	0.17311
28.4026	0.17306
28.4329	0.1725
28.4632	0.17022
28.4935	0.1693
28.5238	0.1693
28.554	0.17105
28.5843	0.17105
28.6146	0.1725
28.6449	0.17105
28.6752	0.17233
28.7054	0.17141
28.7357	0.17141
28.766	0.17327
28.7963	0.17459
28.8266	0.17402
28.8568	0.17414
28.8871	0.17438
28.9174	0.16855
28.9477	0.17035
28.978	0.17204
29.0082	0.17424
29.0385	0.17694
29.0688	0.17872
29.0991	0.17691
29.1294	0.17691
29.1596	0.17333
29.1899	0.17244
29.2202	0.17244
29.2505	0.17244
29.2808	0.17156
29.311	0.17159
29.3413	0.16913
29.3716	0.16913
29.4019	0.16913
29.4322	0.17159
29.4624	0.17384
29.4927	0.17826
29.523	0.17826
29.5533	0.18007
29.5836	0.18094
29.6138	0.18097
29.6441	0.18097
29.6744	0.18009
29.7047	0.18009
29.735	0.18009
29.7652	0.182
29.7955	0.18447
29.8258	0.18561
29.8561	0.18447
29.8864	0.18447
29.9166	0.18623
29.9469	0.18623
29.9772	0.18623
30.0075	0.18623
30.0378	0.18471

## Sheet: Figure 5a
Figure 5a
Fracntional extension	Probability	Probability	Probability	Probability
bin-center	e=10	e=15	e=20	e=25
0.05	0	0	0	0
0.15	0.30435	0.20833	0.21739	0.375
0.25	0.17391	0.41667	0.30435	0.33333
0.35	0.3913	0.04167	0.26087	0.16667
0.45	0.08696	0.33333	0.13043	0.08333
0.55	0.04348	0	0	0.04167
0.65	0	0	0.08696	0
0.75	0	0	0	0
0.85	0	0	0	0
0.95	0	0	0	0

[truncated: 11 more sheets: Figure 5b, Figure 5c, Figure 5d, Figure 6a, Figure 6b, Figure7, Figure S1a, Figure S1b, Figure S3a, Figure S3b, Figure S4]
